# Supplementary material for: ATAD3 megadalton complex in Plasmodium falciparum is essential for mitochondrial and cellular viability
Source: PLoS Pathog. 2026 Jun 3;22(6):e1014317. doi: 10.1371/journal.ppat.1014317 (PMC13249166; doi:10.1371/journal.ppat.1014317)
Supplement: S1 Appendix — (XLSX) [file ppat.1014317.s012.xlsx]

## Sheet: proteinGroups
Fasta headers	Location	Protein IDs	Peptide counts (all)	Peptide counts (razor+unique)	Peptide counts (unique)	Gene ID	Protein Name	Number of proteins	Peptides	Razor + unique peptides	Unique peptides	Peptides ATAD3-HA_1	Peptides ATAD3-HA_2	Peptides ATAD3-HA_3	Peptides NF54wt-HA_1	Peptides NF54wt-HA_2	Peptides NF54wt-HA_3	Razor + unique peptides ATAD3-HA_1	Razor + unique peptides ATAD3-HA_2	Razor + unique peptides ATAD3-HA_3	Razor + unique peptides NF54wt-HA_1	Razor + unique peptides NF54wt-HA_2	Razor + unique peptides NF54wt-HA_3	Unique peptides ATAD3-HA_1	Unique peptides ATAD3-HA_2	Unique peptides ATAD3-HA_3	Unique peptides NF54wt-HA_1	Unique peptides NF54wt-HA_2	Unique peptides NF54wt-HA_3	Sequence coverage [%]	Unique + razor sequence coverage [%]	Unique sequence coverage [%]	Mol. weight [kDa]	Sequence length	Sequence lengths	Q-value	Score	Sequence coverage ATAD3-HA_1 [%]	Sequence coverage ATAD3-HA_2 [%]	Sequence coverage ATAD3-HA_3 [%]	Sequence coverage NF54wt-HA_1 [%]	Sequence coverage NF54wt-HA_2 [%]	Sequence coverage NF54wt-HA_3 [%]	Summed Intensity	Log2 Intensity ATAD3-HA_1	Log2 Intensity ATAD3-HA_2	Log2 Intensity ATAD3-HA_3	Log2 Intensity NF54wt-HA_1	Log2 Intensity NF54wt-HA_2
PF3D7_0930300.1-p1 | transcript=PF3D7_0930300.1 | gene=PF3D7_0930300 | organism=Plasmodium_falciparum_3D7 | gene_product=merozoite surface protein 1 | transcript_product=merozoite surface protein 1 | location=Pf3D7_09_v3:1201812-1206974(+) | protein_length	Pf3D7_09_v3:1201812-1206974(+)	PF3D7_0930300.1-p1;PF3D7_1312000.1-p1	92;1	92;1	92;1	PF3D7_0930300	merozoite surface protein 1	2	92	92	92	41	46	53	77	62	64	41	46	53	77	62	64	41	46	53	77	62	64	48.5	48.5	48.5	195.72	1720	1720;403	0	323.31	26.5	29	30.2	43.5	36.5	38.5	16959000000	29.9067	30.705	30.615	32.4716	31.6806
PF3D7_0929400.1-p1 | transcript=PF3D7_0929400.1 | gene=PF3D7_0929400 | organism=Plasmodium_falciparum_3D7 | gene_product=high molecular weight rhoptry protein 2 | transcript_product=high molecular weight rhoptry protein 2 | location=Pf3D7_09_v3:1175203-118	Pf3D7_09_v3:1175203-118	PF3D7_0929400.1-p1	87	87	87	PF3D7_0929400	high molecular weight rhoptry protein 2	1	87	87	87	46	59	64	61	50	46	46	59	64	61	50	46	46	59	64	61	50	46	61	61	61	162.66	1378	1378	0	323.31	38.8	49.5	46.4	46.4	38.2	39.2	12003000000	30.1007	31.1783	31.4353	31.2102	30.7196
PF3D7_0707400.1-p1 | transcript=PF3D7_0707400.1 | gene=PF3D7_0707400 | organism=Plasmodium_falciparum_3D7 | gene_product=ATPase family AAA domain-containing protein 3A, putative | transcript_product=ATPase family AAA domain-containing protein 3A, putative		PF3D7_0707400.1-p1	69	69	69	PF3D7_0707400	ATPase family AAA domain-containing protein 3A, putative	1	69	69	69	51	56	51	1	1	2	51	56	51	1	1	2	51	56	51	1	1	2	73.3	73.3	73.3	78.186	663	663	0	323.31	63.5	65.9	58.7	1.5	1.5	3.2	16634000000	31.9668	32.4486	32.6064	23.5516	23.0599
PF3D7_0500800.1-p1 | transcript=PF3D7_0500800.1 | gene=PF3D7_0500800 | organism=Plasmodium_falciparum_3D7 | gene_product=mature parasite-infected erythrocyte surface antigen | transcript_product=mature parasite-infected erythrocyte surface antigen | locati		PF3D7_0500800.1-p1	67	67	67	PF3D7_0500800	mature parasite-infected erythrocyte surface antigen	1	67	67	67	30	40	49	57	43	42	30	40	49	57	43	42	30	40	49	57	43	42	56.5	56.5	56.5	168.29	1434	1434	0	323.31	28.4	33.3	40.9	52.4	35	34.2	12234000000	29.207	30.5559	30.8842	31.6568	31.0178
PF3D7_0818900.1-p1 | transcript=PF3D7_0818900.1 | gene=PF3D7_0818900 | organism=Plasmodium_falciparum_3D7 | gene_product=heat shock protein 70 | transcript_product=heat shock protein 70 | location=Pf3D7_08_v3:860384-862417(+) | protein_length=677 | sequenc	Pf3D7_08_v3:860384-862417(+)	PF3D7_0818900.1-p1	74	74	66	PF3D7_0818900	heat shock protein 70	1	74	74	66	66	54	49	64	59	63	66	54	49	64	59	63	59	50	43	56	54	56	73.6	73.6	68.4	73.914	677	677	0	323.31	73.1	61.4	58.5	68.7	69.9	71	216850000000	34.7948	35.053	34.6254	35.3499	35.4073
PF3D7_1357100.1-p1 | transcript=PF3D7_1357100.1 | gene=PF3D7_1357100 | organism=Plasmodium_falciparum_3D7 | gene_product=elongation factor 1-alpha | transcript_product=elongation factor 1-alpha | location=Pf3D7_13_v3:2268901-2270232(+) | protein_length=443	Pf3D7_13_v3:2268901-2270232(+)	PF3D7_1357100.1-p1;PF3D7_1357000.1-p1	65;65	65;65	65;65	PF3D7_1357100	elongation factor 1-alpha	2	65	65	65	43	41	39	56	48	52	43	41	39	56	48	52	43	41	39	56	48	52	90.1	90.1	90.1	48.958	443	443;443	0	323.31	74.7	76.5	69.1	87.6	83.7	86.7	273860000000	34.5496	35.0602	34.9073	35.9376	35.8772
PF3D7_0903400.1-p1 | transcript=PF3D7_0903400.1 | gene=PF3D7_0903400 | organism=Plasmodium_falciparum_3D7 | gene_product=ATP-dependent RNA helicase DDX60, putative | transcript_product=ATP-dependent RNA helicase DDX60, putative | location=Pf3D7_09_v3:15170	Pf3D7_09_v3:15170	PF3D7_0903400.1-p1	65	65	65	PF3D7_0903400	ATP-dependent RNA helicase DDX60, putative	1	65	65	65	33	36	27	38	52	30	33	36	27	38	52	30	33	36	27	38	52	30	26.6	26.6	26.6	300.92	2536	2536	0	237.21	15.2	16.3	10.3	15.7	21	12.9	4810900000	28.7822	29.505	28.6916	29.7601	30.4945
PF3D7_0708400.1-p1 | transcript=PF3D7_0708400.1 | gene=PF3D7_0708400 | organism=Plasmodium_falciparum_3D7 | gene_product=heat shock protein 90 | transcript_product=heat shock protein 90 | location=Pf3D7_07_v3:381592-384614(+) | protein_length=745 | sequenc	Pf3D7_07_v3:381592-384614(+)	PF3D7_0708400.1-p1	62	62	62	PF3D7_0708400	heat shock protein 90	1	62	62	62	47	46	36	50	48	35	47	46	36	50	48	35	47	46	36	50	48	35	64.2	64.2	64.2	86.165	745	745	0	323.31	54.1	49.4	46.6	53.4	58.3	41.7	48679000000	32.4015	32.8358	32.1506	33.8647	33.3998
PF3D7_1011800.1-p1 | transcript=PF3D7_1011800.1 | gene=PF3D7_1011800 | organism=Plasmodium_falciparum_3D7 | gene_product=PRE-binding protein | transcript_product=PRE-binding protein | location=Pf3D7_10_v3:455398-458817(+) | protein_length=1139 | sequence_S	Pf3D7_10_v3:455398-458817(+)	PF3D7_1011800.1-p1	62	62	62	PF3D7_1011800	PRE-binding protein	1	62	62	62	37	33	34	45	42	29	37	33	34	45	42	29	37	33	34	45	42	29	43.2	43.2	43.2	131.62	1139	1139	0	323.31	34.2	29.4	28.8	36.3	36.8	27.8	10525000000	30.2231	30.5496	30.5043	31.3185	31.065
PF3D7_0707200.1-p1 | transcript=PF3D7_0707200.1 | gene=PF3D7_0707200 | organism=Plasmodium_falciparum_3D7 | gene_product=conserved Plasmodium protein, unknown function | transcript_product=conserved Plasmodium protein, unknown function | location=Pf3D7_07_	Pf3D7_07_	PF3D7_0707200.1-p1	57	57	57	PF3D7_0707200	conserved Plasmodium protein, unknown function	1	57	57	57	8	4	8	17	32	51	8	4	8	17	32	51	8	4	8	17	32	51	25.1	25.1	25.1	256.94	2129	2129	0	323.31	4.1	2.1	4.2	8	15.3	23.8	3.096e+09	26.188	25.8199	26.2686	28.0917	29.4779
PF3D7_1104200.1-p1 | transcript=PF3D7_1104200.1 | gene=PF3D7_1104200 | organism=Plasmodium_falciparum_3D7 | gene_product=chromatin remodeling protein | transcript_product=chromatin remodeling protein | location=Pf3D7_11_v3:182383-187223(-) | protein_length	Pf3D7_11_v3:182383-187223(-)	PF3D7_1104200.1-p1	56	56	56	PF3D7_1104200	chromatin remodeling protein	1	56	56	56	32	36	22	22	32	27	32	36	22	22	32	27	32	36	22	22	32	27	41.1	41.1	41.1	167.44	1426	1426	0	206.29	25	30.4	16.3	17.5	25.6	22.6	3.5898e+09	28.9043	29.5926	28.5238	28.8914	29.4262
PF3D7_1410400.1-p1 | transcript=PF3D7_1410400.1 | gene=PF3D7_1410400 | organism=Plasmodium_falciparum_3D7 | gene_product=rhoptry-associated protein 1 | transcript_product=rhoptry-associated protein 1 | location=Pf3D7_14_v3:420442-422790(+) | protein_length	Pf3D7_14_v3:420442-422790(+)	PF3D7_1410400.1-p1	54	54	54	PF3D7_1410400	rhoptry-associated protein 1	1	54	54	54	30	34	26	48	41	34	30	34	26	48	41	34	30	34	26	48	41	34	55.8	55.8	55.8	90.052	782	782	0	323.31	44	52.8	37.6	52.7	50.1	43.9	12147000000	29.7008	30.7417	29.5438	31.9789	31.2566
PF3D7_1036900.1-p1 | transcript=PF3D7_1036900.1 | gene=PF3D7_1036900 | organism=Plasmodium_falciparum_3D7 | gene_product=conserved Plasmodium protein, unknown function | transcript_product=conserved Plasmodium protein, unknown function | location=Pf3D7_10_	Pf3D7_10_	PF3D7_1036900.1-p1	53	53	53	PF3D7_1036900	conserved Plasmodium protein, unknown function	1	53	53	53	34	28	26	33	42	44	34	28	26	33	42	44	34	28	26	33	42	44	30.4	30.4	30.4	192.68	1681	1681	0	323.31	18.6	17.6	16.5	21	22.8	26.2	12307000000	30.2997	29.7788	28.996	31.2281	31.5708
PF3D7_1110400.1-p1 | transcript=PF3D7_1110400.1 | gene=PF3D7_1110400 | organism=Plasmodium_falciparum_3D7 | gene_product=RNA-binding protein, putative | transcript_product=RNA-binding protein, putative | location=Pf3D7_11_v3:414797-419556(+) | protein_leng	Pf3D7_11_v3:414797-419556(+)	PF3D7_1110400.1-p1	52	52	52	PF3D7_1110400	RNA-binding protein, putative	1	52	52	52	24	19	19	35	37	43	24	19	19	35	37	43	24	19	19	35	37	43	32.8	32.8	32.8	173.92	1483	1483	0	323.31	14.6	12.9	12.6	19.4	19.8	28.1	19499000000	30.2348	29.0267	29.2302	31.9599	32.6213
PF3D7_1252100.1-p1 | transcript=PF3D7_1252100.1 | gene=PF3D7_1252100 | organism=Plasmodium_falciparum_3D7 | gene_product=rhoptry neck protein 3 | transcript_product=rhoptry neck protein 3 | location=Pf3D7_12_v3:2114628-2122487(-) | protein_length=2215 | se	Pf3D7_12_v3:2114628-2122487(-)	PF3D7_1252100.1-p1	50	50	50	PF3D7_1252100	rhoptry neck protein 3	1	50	50	50	16	25	26	40	20	16	16	25	26	40	20	16	16	25	26	40	20	16	23.1	23.1	23.1	263.15	2215	2215	0	163.8	6.6	11.6	11.5	18.9	11.1	7.7	2.9931e+09	27.7869	28.8856	28.6616	29.9351	28.843
PF3D7_0917900.1-p1 | transcript=PF3D7_0917900.1 | gene=PF3D7_0917900 | organism=Plasmodium_falciparum_3D7 | gene_product=heat shock protein 70 | transcript_product=heat shock protein 70 | location=Pf3D7_09_v3:737985-740276(+) | protein_length=652 | sequenc	Pf3D7_09_v3:737985-740276(+)	PF3D7_0917900.1-p1	49	49	49	PF3D7_0917900	heat shock protein 70	1	49	49	49	35	35	32	39	36	36	35	35	32	39	36	36	35	35	32	39	36	36	60	60	60	72.387	652	652	0	323.31	50.8	50.6	43.1	55.5	50	52.9	19669000000	31.1834	31.6974	31.2399	32.0924	31.6234
PF3D7_1134000.1-p1 | transcript=PF3D7_1134000.1 | gene=PF3D7_1134000 | organism=Plasmodium_falciparum_3D7 | gene_product=heat shock protein 70 | transcript_product=heat shock protein 70 | location=Pf3D7_11_v3:1320114-1322105(+) | protein_length=663 | seque	Pf3D7_11_v3:1320114-1322105(+)	PF3D7_1134000.1-p1	49	49	48	PF3D7_1134000	heat shock protein 70	1	49	49	48	34	39	35	19	21	26	34	39	35	19	21	26	34	38	34	19	21	25	66.5	66.5	65.5	73.297	663	663	0	323.31	51.4	54.6	55.2	31.5	39.4	44.3	7.0642e+09	30.1913	30.8558	30.858	29.0453	29.359
PF3D7_1105400.1-p1 | transcript=PF3D7_1105400.1 | gene=PF3D7_1105400 | organism=Plasmodium_falciparum_3D7 | gene_product=40S ribosomal protein S4, putative | transcript_product=40S ribosomal protein S4, putative | location=Pf3D7_11_v3:235597-237097(-) | pr	Pf3D7_11_v3:235597-237097(-)	PF3D7_1105400.1-p1	45	45	45	PF3D7_1105400	40S ribosomal protein S4, putative	1	45	45	45	36	35	25	35	40	43	36	35	25	35	40	43	36	35	25	35	40	43	88.5	88.5	88.5	29.772	261	261	0	323.31	77.8	78.5	65.5	73.9	87.4	85.8	224930000000	34.1629	34.6353	34.4741	35.3719	35.6946
PF3D7_1451100.1-p1 | transcript=PF3D7_1451100.1 | gene=PF3D7_1451100 | organism=Plasmodium_falciparum_3D7 | gene_product=elongation factor 2 | transcript_product=elongation factor 2 | location=Pf3D7_14_v3:2090902-2093400(+) | protein_length=832 | sequence_	Pf3D7_14_v3:2090902-2093400(+)	PF3D7_1451100.1-p1	45	45	45	PF3D7_1451100	elongation factor 2	1	45	45	45	28	34	29	42	32	29	28	34	29	42	32	29	28	34	29	42	32	29	58.3	58.3	58.3	93.522	832	832	0	248.02	36.8	44.2	37	54.4	42.8	40.1	15964000000	30.363	31.2195	30.9066	31.8061	31.3766
PF3D7_0801000.1-p1 | transcript=PF3D7_0801000.1 | gene=PF3D7_0801000 | organism=Plasmodium_falciparum_3D7 | gene_product=Plasmodium exported protein (PHISTc) | transcript_product=Plasmodium exported protein (PHISTc) | location=Pf3D7_08_v3:84568-88422(-) |	Pf3D7_08_v3:84568-88422(-)	PF3D7_0801000.1-p1	44	44	44	PF3D7_0801000	Plasmodium exported protein (PHISTc)	1	44	44	44	10	10	12	38	34	25	10	10	12	38	34	25	10	10	12	38	34	25	53.4	53.4	53.4	147.07	1219	1219	0	218.3	26.7	26.8	12.9	50	46.4	41.7	5016500000	27.1664	26.8536	26.7437	31.1687	30.3169
PF3D7_1007900.1-p1 | transcript=PF3D7_1007900.1 | gene=PF3D7_1007900 | organism=Plasmodium_falciparum_3D7 | gene_product=eukaryotic translation initiation factor 3 subunit D, putative | transcript_product=eukaryotic translation initiation factor 3 subunit		PF3D7_1007900.1-p1	43	43	43	PF3D7_1007900	eukaryotic translation initiation factor 3 subunit	1	43	43	43	27	24	25	31	28	33	27	24	25	31	28	33	27	24	25	31	28	33	55.8	55.8	55.8	63.109	543	543	0	154.96	41.8	41.4	43.6	49.7	44.9	49.9	9506700000	29.8678	30.4373	30.1618	30.8524	30.9309
PF3D7_0617200.1-p1 | transcript=PF3D7_0617200.1 | gene=PF3D7_0617200 | organism=Plasmodium_falciparum_3D7 | gene_product=BFR1 domain-containing protein, putative | transcript_product=BFR1 domain-containing protein, putative | location=Pf3D7_06_v3:717050-71	Pf3D7_06_v3:717050-71	PF3D7_0617200.1-p1	43	43	43	PF3D7_0617200	BFR1 domain-containing protein, putative	1	43	43	43	21	23	26	24	27	35	21	23	26	24	27	35	21	23	26	24	27	35	60.8	60.8	60.8	52.98	446	446	0	236.53	37.9	42.6	43.5	45.5	43	57	8.1817e+09	29.288	29.9584	30.1441	30.2686	30.7014
PF3D7_0322900.1-p1 | transcript=PF3D7_0322900.1 | gene=PF3D7_0322900 | organism=Plasmodium_falciparum_3D7 | gene_product=40S ribosomal protein S3A, putative | transcript_product=40S ribosomal protein S3A, putative | location=Pf3D7_03_v3:965553-966502(-) |	Pf3D7_03_v3:965553-966502(-)	PF3D7_0322900.1-p1	41	41	41	PF3D7_0322900	40S ribosomal protein S3A, putative	1	41	41	41	33	29	29	30	30	33	33	29	29	30	30	33	33	29	29	30	30	33	77.9	77.9	77.9	30.047	262	262	0	323.31	72.9	69.1	65.3	74.4	69.5	75.6	71086000000	32.7872	33.0777	33.0677	33.5585	33.8306
PF3D7_0523000.1-p1 | transcript=PF3D7_0523000.1 | gene=PF3D7_0523000 | organism=Plasmodium_falciparum_3D7 | gene_product=multidrug resistance protein 1 | transcript_product=multidrug resistance protein 1 | location=Pf3D7_05_v3:957890-962149(+) | protein_le	Pf3D7_05_v3:957890-962149(+)	PF3D7_0523000.1-p1	41	41	41	PF3D7_0523000	multidrug resistance protein 1	1	41	41	41	18	19	20	30	30	29	18	19	20	30	30	29	18	19	20	30	30	29	30.3	30.3	30.3	162.25	1419	1419	0	264.83	16.8	17	16.2	24.1	23.3	24.9	3.6008e+09	27.68	28.5737	28.1025	29.9481	29.5908
PF3D7_1238800.1-p1 | transcript=PF3D7_1238800.1 | gene=PF3D7_1238800 | organism=Plasmodium_falciparum_3D7 | gene_product=acyl-CoA synthetase | transcript_product=acyl-CoA synthetase | location=Pf3D7_12_v3:1610363-1612741(+) | protein_length=792 | sequence_	Pf3D7_12_v3:1610363-1612741(+)	PF3D7_1238800.1-p1	40	40	40	PF3D7_1238800	acyl-CoA synthetase	1	40	40	40	24	28	16	32	28	28	24	28	16	32	28	28	24	28	16	32	28	28	46.5	46.5	46.5	92.091	792	792	0	170.94	31.7	36.2	22.9	40.3	34.6	38.3	8.3286e+09	29.6804	30.1913	29.459	30.7287	30.8923
PF3D7_1302800.1-p1 | transcript=PF3D7_1302800.1 | gene=PF3D7_1302800 | organism=Plasmodium_falciparum_3D7 | gene_product=40S ribosomal protein S7, putative | transcript_product=40S ribosomal protein S7, putative | location=Pf3D7_13_v3:150783-151635(-) | pr	Pf3D7_13_v3:150783-151635(-)	PF3D7_1302800.1-p1	39	39	39	PF3D7_1302800	40S ribosomal protein S7, putative	1	39	39	39	27	24	20	29	33	36	27	24	20	29	33	36	27	24	20	29	33	36	82	82	82	22.48	194	194	0	323.31	77.3	77.3	62.9	78.4	80.4	82	144380000000	33.5046	34.0343	33.6427	34.7849	35.1948
PF3D7_1462800.1-p1 | transcript=PF3D7_1462800.1 | gene=PF3D7_1462800 | organism=Plasmodium_falciparum_3D7 | gene_product=glyceraldehyde-3-phosphate dehydrogenase | transcript_product=glyceraldehyde-3-phosphate dehydrogenase | location=Pf3D7_14_v3:2559098-2	Pf3D7_14_v3:2559098-2	PF3D7_1462800.1-p1	39	39	39	PF3D7_1462800	glyceraldehyde-3-phosphate dehydrogenase	1	39	39	39	27	26	27	29	31	34	27	26	27	29	31	34	27	26	27	29	31	34	92.9	92.9	92.9	36.635	337	337	0	323.31	78.9	86.4	81.6	78	87.5	87.5	66816000000	32.4137	33.165	33.0638	33.8354	33.6968
PF3D7_1224300.1-p1 | transcript=PF3D7_1224300.1 | gene=PF3D7_1224300 | organism=Plasmodium_falciparum_3D7 | gene_product=polyadenylate-binding protein 1, putative | transcript_product=polyadenylate-binding protein 1, putative | location=Pf3D7_12_v3:988628-	Pf3D7_12_v3:988628-	PF3D7_1224300.1-p1	39	39	39	PF3D7_1224300	polyadenylate-binding protein 1, putative	1	39	39	39	24	26	24	27	24	23	24	26	24	27	24	23	24	26	24	27	24	23	48.2	48.2	48.2	97.229	875	875	0	323.31	39.8	38.5	36.2	42.3	35.2	35.1	6.6774e+09	29.3549	30.1687	29.7566	30.3587	30.3614
PF3D7_0711500.1-p1 | transcript=PF3D7_0711500.1 | gene=PF3D7_0711500 | organism=Plasmodium_falciparum_3D7 | gene_product=regulator of chromosome condensation, putative | transcript_product=regulator of chromosome condensation, putative | location=Pf3D7_07_	Pf3D7_07_	PF3D7_0711500.1-p1	38	38	38	PF3D7_0711500	regulator of chromosome condensation, putative	1	38	38	38	17	17	8	31	31	26	17	17	8	31	31	26	17	17	8	31	31	26	45.8	45.8	45.8	78.896	688	688	0	277.86	24.4	25	15.3	38.7	43.2	35.6	6.042e+09	29.0339	29.0551	27.6484	30.6221	30.7686
PF3D7_1222300.1-p1 | transcript=PF3D7_1222300.1 | gene=PF3D7_1222300 | organism=Plasmodium_falciparum_3D7 | gene_product=endoplasmin, putative | transcript_product=endoplasmin, putative | location=Pf3D7_12_v3:883567-886032(-) | protein_length=821 | sequenc	Pf3D7_12_v3:883567-886032(-)	PF3D7_1222300.1-p1	38	38	38	PF3D7_1222300	endoplasmin, putative	1	38	38	38	17	23	20	28	23	25	17	23	20	28	23	25	17	23	20	28	23	25	51.9	51.9	51.9	95.017	821	821	0	281.18	27.6	35.3	29.1	40.1	38.1	38.2	4642100000	28.2804	29.357	29.243	30.2915	29.5514
PF3D7_0525100.1-p1 | transcript=PF3D7_0525100.1 | gene=PF3D7_0525100 | organism=Plasmodium_falciparum_3D7 | gene_product=acyl-CoA synthetase | transcript_product=acyl-CoA synthetase | location=Pf3D7_05_v3:1041745-1043766(+) | protein_length=673 | sequence_	Pf3D7_05_v3:1041745-1043766(+)	PF3D7_0525100.1-p1	38	38	38	PF3D7_0525100	acyl-CoA synthetase	1	38	38	38	21	29	22	24	24	26	21	29	22	24	24	26	21	29	22	24	24	26	45.2	45.2	45.2	76.851	673	673	0	270.59	35.7	41	30.2	36.8	36.4	40.6	4552400000	28.5171	29.4294	28.8789	30.0846	29.7807
PF3D7_0302500.1-p1 | transcript=PF3D7_0302500.1 | gene=PF3D7_0302500 | organism=Plasmodium_falciparum_3D7 | gene_product=cytoadherence linked asexual protein 3.1 | transcript_product=cytoadherence linked asexual protein 3.1 | location=Pf3D7_03_v3:135418-14	Pf3D7_03_v3:135418-14	PF3D7_0302500.1-p1;PF3D7_0302200.1-p1;PF3D7_0220800.1-p1	44;39;6	44;39;6	38;33;2	PF3D7_0302500	cytoadherence linked asexual protein 3.1	3	44	44	38	12	30	22	28	21	12	12	30	22	28	21	12	11	27	18	23	17	11	32.3	32.3	28.7	167.24	1417	1417;1416;1440	0	184.39	11.4	25.7	17.9	23.6	17.5	10	2494500000	27.1423	29.2813	28.9194	29.2436	28.5086
PF3D7_1104400.1-p1 | transcript=PF3D7_1104400.1 | gene=PF3D7_1104400 | organism=Plasmodium_falciparum_3D7 | gene_product=thioredoxin-like mero protein | transcript_product=thioredoxin-like mero protein | location=Pf3D7_11_v3:196767-198355(+) | protein_leng	Pf3D7_11_v3:196767-198355(+)	PF3D7_1104400.1-p1	37	37	37	PF3D7_1104400	thioredoxin-like mero protein	1	37	37	37	19	20	23	22	22	16	19	20	23	22	22	16	19	20	23	22	22	16	59	59	59	49.266	424	424	0	247.02	45.5	44.6	46.5	46.5	40.1	42.7	7.6558e+09	29.1163	30.5737	30.2923	30.5883	30.7803
PF3D7_1116800.1-p1 | transcript=PF3D7_1116800.1 | gene=PF3D7_1116800 | organism=Plasmodium_falciparum_3D7 | gene_product=heat shock protein 101 | transcript_product=heat shock protein 101 | location=Pf3D7_11_v3:636094-639511(-) | protein_length=906 | seque	Pf3D7_11_v3:636094-639511(-)	PF3D7_1116800.1-p1	37	37	37	PF3D7_1116800	heat shock protein 101	1	37	37	37	12	16	17	28	24	26	12	16	17	28	24	26	12	16	17	28	24	26	47.7	47.7	47.7	102.87	906	906	0	120.41	17.2	22.2	21	39.2	32.7	34.8	2756500000	27.0449	28.0471	28.6262	29.3664	28.952
PF3D7_0626800.1-p1 | transcript=PF3D7_0626800.1 | gene=PF3D7_0626800 | organism=Plasmodium_falciparum_3D7 | gene_product=pyruvate kinase | transcript_product=pyruvate kinase | location=Pf3D7_06_v3:1078995-1081320(+) | protein_length=511 | sequence_SO=chrom	Pf3D7_06_v3:1078995-1081320(+)	PF3D7_0626800.1-p1	36	36	36	PF3D7_0626800	pyruvate kinase	1	36	36	36	28	29	21	31	29	32	28	29	21	31	29	32	28	29	21	31	29	32	76.1	76.1	76.1	55.66	511	511	0	323.31	62.6	65.2	50.9	65.8	64.2	70.6	30016000000	31.0484	31.9683	31.0203	32.7496	32.6892
PF3D7_1108700.1-p1 | transcript=PF3D7_1108700.1 | gene=PF3D7_1108700 | organism=Plasmodium_falciparum_3D7 | gene_product=heat shock protein J2 | transcript_product=heat shock protein J2 | location=Pf3D7_11_v3:373238-374860(-) | protein_length=540 | sequenc	Pf3D7_11_v3:373238-374860(-)	PF3D7_1108700.1-p1	36	36	36	PF3D7_1108700	heat shock protein J2	1	36	36	36	27	30	19	25	27	25	27	30	19	25	27	25	27	30	19	25	27	25	63.3	63.3	63.3	62.376	540	540	0	156.69	53.5	53	33.5	49.6	50.6	46.9	11457000000	30.4053	31.075	30.537	30.819	31.1255
PF3D7_1476300.1-p1 | transcript=PF3D7_1476300.1 | gene=PF3D7_1476300 | organism=Plasmodium_falciparum_3D7 | gene_product=Plasmodium exported protein (PHISTb), unknown function | transcript_product=Plasmodium exported protein (PHISTb), unknown function | lo		PF3D7_1476300.1-p1	36	36	36	PF3D7_1476300	Plasmodium exported protein (PHISTb), unknown function	1	36	36	36	31	29	26	20	27	13	31	29	26	20	27	13	31	29	26	20	27	13	53.3	53.3	53.3	68.141	572	572	0	323.31	49.3	51.2	45.6	35.5	47	32	7.8021e+09	30.3855	30.5613	30.5579	29.9385	30.8209
PF3D7_1232100.1-p1 | transcript=PF3D7_1232100.1 | gene=PF3D7_1232100 | organism=Plasmodium_falciparum_3D7 | gene_product=60 kDa chaperonin | transcript_product=60 kDa chaperonin | location=Pf3D7_12_v3:1328311-1331371(-) | protein_length=718 | sequence_SO=c	Pf3D7_12_v3:1328311-1331371(-)	PF3D7_1232100.1-p1	36	36	36	PF3D7_1232100	60 kDa chaperonin	1	36	36	36	14	30	28	15	13	17	14	30	28	15	13	17	14	30	28	15	13	17	47.1	47.1	47.1	81.483	718	718	0	116.72	21.3	42.1	39.7	24.8	23.4	27	4.1933e+09	28.5243	30.336	30.319	28.5239	28.4245
PF3D7_0524000.1-p1 | transcript=PF3D7_0524000.1 | gene=PF3D7_0524000 | organism=Plasmodium_falciparum_3D7 | gene_product=karyopherin beta | transcript_product=karyopherin beta | location=Pf3D7_05_v3:998753-1002124(+) | protein_length=1123 | sequence_SO=chr	Pf3D7_05_v3:998753-1002124(+)	PF3D7_0524000.1-p1	36	36	36	PF3D7_0524000	karyopherin beta	1	36	36	36	11	20	18	30	22	18	11	20	18	30	22	18	11	20	18	30	22	18	36.2	36.2	36.2	127.35	1123	1123	0	140.92	12.6	21.5	17.3	31.5	23.3	18.8	2.9924e+09	27.2076	28.6398	28.1409	29.9439	29.37
PF3D7_0812500.1-p1 | transcript=PF3D7_0812500.1 | gene=PF3D7_0812500 | organism=Plasmodium_falciparum_3D7 | gene_product=RNA-binding protein, putative | transcript_product=RNA-binding protein, putative | location=Pf3D7_08_v3:626069-628945(-) | protein_leng	Pf3D7_08_v3:626069-628945(-)	PF3D7_0812500.1-p1	36	36	36	PF3D7_0812500	RNA-binding protein, putative	1	36	36	36	7	5	6	25	19	28	7	5	6	25	19	28	7	5	6	25	19	28	35.4	35.4	35.4	117.08	958	958	0	252.1	8.5	6.2	7.3	27.5	23.1	30.7	2834500000	26.7434	26.4245	26.0605	29.5374	29.4661
PF3D7_0608800.1-p1 | transcript=PF3D7_0608800.1 | gene=PF3D7_0608800 | organism=Plasmodium_falciparum_3D7 | gene_product=ornithine aminotransferase | transcript_product=ornithine aminotransferase | location=Pf3D7_06_v3:362635-363879(+) | protein_length=414	Pf3D7_06_v3:362635-363879(+)	PF3D7_0608800.1-p1	35	35	35	PF3D7_0608800	ornithine aminotransferase	1	35	35	35	20	22	24	28	28	30	20	22	24	28	28	30	20	22	24	28	28	30	65.7	65.7	65.7	46.055	414	414	0	323.31	52.4	56.8	56.5	61.6	59.4	60.9	31277000000	30.964	31.5893	31.4364	32.7837	32.5733
PF3D7_1451900.1-p1 | transcript=PF3D7_1451900.1 | gene=PF3D7_1451900 | organism=Plasmodium_falciparum_3D7 | gene_product=ribosome biogenesis protein TSR1, putative | transcript_product=ribosome biogenesis protein TSR1, putative | location=Pf3D7_14_v3:21281	Pf3D7_14_v3:21281	PF3D7_1451900.1-p1	35	35	35	PF3D7_1451900	ribosome biogenesis protein TSR1, putative	1	35	35	35	14	16	11	25	32	24	14	16	11	25	32	24	14	16	11	25	32	24	37.2	37.2	37.2	120.67	1029	1029	0	264.95	16.3	19	12.4	28.9	35.9	28	6.4589e+09	28.4193	28.6969	28.4967	30.7066	31.0905
PF3D7_0802000.1-p1 | transcript=PF3D7_0802000.1 | gene=PF3D7_0802000 | organism=Plasmodium_falciparum_3D7 | gene_product=glutamate dehydrogenase, putative | transcript_product=glutamate dehydrogenase, putative | location=Pf3D7_08_v3:146089-150282(+) | prot	Pf3D7_08_v3:146089-150282(+)	PF3D7_0802000.1-p1	35	35	35	PF3D7_0802000	glutamate dehydrogenase, putative	1	35	35	35	11	15	18	23	22	26	11	15	18	23	22	26	11	15	18	23	22	26	28.1	28.1	28.1	160.42	1397	1397	0	226.53	8.7	12.7	14.9	18	18.6	22.6	2828200000	26.959	28.2285	28.1155	28.9866	29.2501
PF3D7_1342000.1-p1 | transcript=PF3D7_1342000.1 | gene=PF3D7_1342000 | organism=Plasmodium_falciparum_3D7 | gene_product=40S ribosomal protein S6 | transcript_product=40S ribosomal protein S6 | location=Pf3D7_13_v3:1653211-1654131(-) | protein_length=306 |	Pf3D7_13_v3:1653211-1654131(-)	PF3D7_1342000.1-p1	34	34	34	PF3D7_1342000	40S ribosomal protein S6	1	34	34	34	27	22	21	27	27	26	27	22	21	27	27	26	27	22	21	27	27	26	54.6	54.6	54.6	35.384	306	306	0	323.31	51.3	47.1	42.2	51	50.3	51	213330000000	34.6386	34.536	34.7119	35.1294	35.3485
PF3D7_0905400.1-p1 | transcript=PF3D7_0905400.1 | gene=PF3D7_0905400 | organism=Plasmodium_falciparum_3D7 | gene_product=high molecular weight rhoptry protein 3 | transcript_product=high molecular weight rhoptry protein 3 | location=Pf3D7_09_v3:270740-2747	Pf3D7_09_v3:270740-2747	PF3D7_0905400.1-p1	34	34	34	PF3D7_0905400	high molecular weight rhoptry protein 3	1	34	34	34	14	26	20	20	24	14	14	26	20	20	24	14	14	26	20	20	24	14	44.4	44.4	44.4	104.85	897	897	0	186.78	16.7	32.9	27.6	26	32.9	22.1	6.5778e+09	29.9435	30.6809	29.9666	30.0289	30.1898
PF3D7_1212700.1-p1 | transcript=PF3D7_1212700.1 | gene=PF3D7_1212700 | organism=Plasmodium_falciparum_3D7 | gene_product=eukaryotic translation initiation factor 3 subunit A, putative | transcript_product=eukaryotic translation initiation factor 3 subunit		PF3D7_1212700.1-p1	34	34	34	PF3D7_1212700	eukaryotic translation initiation factor 3 subunit	1	34	34	34	17	12	21	27	22	20	17	12	21	27	22	20	17	12	21	27	22	20	25.6	25.6	25.6	166.06	1377	1377	0	207.76	15.4	11.1	15.3	21.3	19.6	17	2336300000	28.0594	27.7269	28.4623	29.2652	28.5669
PF3D7_0619400.1-p1 | transcript=PF3D7_0619400.1 | gene=PF3D7_0619400 | organism=Plasmodium_falciparum_3D7 | gene_product=cell division cycle protein 48 homologue, putative | transcript_product=cell division cycle protein 48 homologue, putative | location=P	P	PF3D7_0619400.1-p1	35	35	34	PF3D7_0619400	cell division cycle protein 48 homologue, putative	1	35	35	34	12	12	17	27	18	21	12	12	17	27	18	21	11	12	17	26	18	21	45.7	45.7	43.6	92.386	828	828	0	67.314	15.9	18.4	23.7	39.7	25.8	30.8	2.074e+09	27.1846	27.4536	28.1128	29.2897	28.2663
PF3D7_0106700.1-p1 | transcript=PF3D7_0106700.1 | gene=PF3D7_0106700 | organism=Plasmodium_falciparum_3D7 | gene_product=small ribosomal subunit assembling AARP2 protein | transcript_product=small ribosomal subunit assembling AARP2 protein | location=Pf3D7	Pf3D7	PF3D7_0106700.1-p1	34	34	34	PF3D7_0106700	small ribosomal subunit assembling AARP2 protein	1	34	34	34	9	18	13	15	19	18	9	18	13	15	19	18	9	18	13	15	19	18	24.7	24.7	24.7	166.89	1434	1434	0	91.3	8.2	13.6	10.7	10.9	13.6	14.6	2.0658e+09	26.8119	28.0576	27.5653	27.8782	29.3473
PF3D7_0703500.1-p1 | transcript=PF3D7_0703500.1 | gene=PF3D7_0703500 | organism=Plasmodium_falciparum_3D7 | gene_product=erythrocyte membrane-associated antigen | transcript_product=erythrocyte membrane-associated antigen | location=Pf3D7_07_v3:135606-1425	Pf3D7_07_v3:135606-1425	PF3D7_0703500.1-p1	34	34	34	PF3D7_0703500	erythrocyte membrane-associated antigen	1	34	34	34	13	18	13	19	17	13	13	18	13	19	17	13	13	18	13	19	17	13	16.4	16.4	16.4	264.91	2299	2299	0	92.201	6.2	8.4	6.2	9.1	8.4	6.2	1272500000	26.6339	27.7302	27.1781	28.4257	27.9454
PF3D7_1445700.1-p1 | transcript=PF3D7_1445700.1 | gene=PF3D7_1445700 | organism=Plasmodium_falciparum_3D7 | gene_product=conserved Plasmodium protein, unknown function | transcript_product=conserved Plasmodium protein, unknown function | location=Pf3D7_14_	Pf3D7_14_	PF3D7_1445700.1-p1	33	33	33	PF3D7_1445700	conserved Plasmodium protein, unknown function	1	33	33	33	9	6	8	20	20	31	9	6	8	20	20	31	9	6	8	20	20	31	53.8	53.8	53.8	41.934	351	351	0	323.31	29.1	18.8	24.2	45	39.3	53.8	8806500000	27.7592	26.9706	27.7337	30.9956	30.8784
PF3D7_1445900.1-p1 | transcript=PF3D7_1445900.1 | gene=PF3D7_1445900 | organism=Plasmodium_falciparum_3D7 | gene_product=ATP-dependent RNA helicase DDX17 | transcript_product=ATP-dependent RNA helicase DDX17 | location=Pf3D7_14_v3:1885443-1888323(+) | prot	Pf3D7_14_v3:1885443-1888323(+)	PF3D7_1445900.1-p1	33	33	33	PF3D7_1445900	ATP-dependent RNA helicase DDX17	1	33	33	33	13	17	18	17	22	23	13	17	18	17	22	23	13	17	18	17	22	23	61.9	61.9	61.9	60.035	527	527	0	165.51	27.7	41.9	43.1	33.2	41.2	45.7	3.8784e+09	27.7303	28.5065	28.3917	29.412	29.7963
PF3D7_1424100.1-p1 | transcript=PF3D7_1424100.1 | gene=PF3D7_1424100 | organism=Plasmodium_falciparum_3D7 | gene_product=60S ribosomal protein L5, putative | transcript_product=60S ribosomal protein L5, putative | location=Pf3D7_14_v3:973853-975543(-) | pr	Pf3D7_14_v3:973853-975543(-)	PF3D7_1424100.1-p1	32	32	32	PF3D7_1424100	60S ribosomal protein L5, putative	1	32	32	32	29	27	25	29	26	23	29	27	25	29	26	23	29	27	25	29	26	23	69.4	69.4	69.4	33.998	294	294	0	323.31	68.7	64.6	62.6	68.7	63.6	57.5	79800000000	33.3453	33.7345	33.8842	33.8918	33.7423
PF3D7_1149200.1-p1 | transcript=PF3D7_1149200.1 | gene=PF3D7_1149200 | organism=Plasmodium_falciparum_3D7 | gene_product=ring-infected erythrocyte surface antigen | transcript_product=ring-infected erythrocyte surface antigen | location=Pf3D7_11_v3:1976407	Pf3D7_11_v3:1976407	PF3D7_1149200.1-p1	42	42	32	PF3D7_1149200	ring-infected erythrocyte surface antigen	1	42	42	32	25	30	28	28	29	19	25	30	28	28	29	19	17	21	22	19	20	11	31.1	31.1	28	126.92	1090	1090	0	154.16	20.3	23.6	23.9	19.8	23.3	15	7.4674e+09	29.914	30.5087	30.2864	30.5025	30.4626
PF3D7_0922500.1-p1 | transcript=PF3D7_0922500.1 | gene=PF3D7_0922500 | organism=Plasmodium_falciparum_3D7 | gene_product=phosphoglycerate kinase | transcript_product=phosphoglycerate kinase | location=Pf3D7_09_v3:913230-914480(+) | protein_length=416 | seq	Pf3D7_09_v3:913230-914480(+)	PF3D7_0922500.1-p1	32	32	32	PF3D7_0922500	phosphoglycerate kinase	1	32	32	32	16	25	19	18	22	16	16	25	19	18	22	16	16	25	19	18	22	16	79.6	79.6	79.6	45.426	416	416	0	234.46	45	72.6	53.8	49.5	67.5	51	7.0138e+09	29.2251	30.7442	30.104	30.3421	30.2527
PF3D7_1022600.1-p1 | transcript=PF3D7_1022600.1 | gene=PF3D7_1022600 | organism=Plasmodium_falciparum_3D7 | gene_product=kelch protein K10 | transcript_product=kelch protein K10 | location=Pf3D7_10_v3:948477-951152(+) | protein_length=891 | sequence_SO=chr	Pf3D7_10_v3:948477-951152(+)	PF3D7_1022600.1-p1	32	32	32	PF3D7_1022600	kelch protein K10	1	32	32	32	15	13	14	23	25	18	15	13	14	23	25	18	15	13	14	23	25	18	31.8	31.8	31.8	105.71	891	891	0	238.8	18.7	15.7	14.5	27.5	30.6	22.2	3.7814e+09	27.946	28.4863	27.6483	29.7414	30.3528
PF3D7_0108300.1-p1 | transcript=PF3D7_0108300.1 | gene=PF3D7_0108300 | organism=Plasmodium_falciparum_3D7 | gene_product=conserved Plasmodium protein, unknown function | transcript_product=conserved Plasmodium protein, unknown function | location=Pf3D7_01_	Pf3D7_01_	PF3D7_0108300.1-p1	32	32	32	PF3D7_0108300	conserved Plasmodium protein, unknown function	1	32	32	32	16	17	14	18	21	7	16	17	14	18	21	7	16	17	14	18	21	7	17.2	17.2	17.2	254.99	2221	2221	0	78.949	9.1	9.5	6.6	9.6	11.7	3.9	1.6469e+09	27.5242	28.2951	27.612	28.5461	28.6348
PF3D7_0102200.1-p1 | transcript=PF3D7_0102200.1 | gene=PF3D7_0102200 | organism=Plasmodium_falciparum_3D7 | gene_product=ring-infected erythrocyte surface antigen | transcript_product=ring-infected erythrocyte surface antigen | location=Pf3D7_01_v3:98819-1	Pf3D7_01_v3:98819-1	PF3D7_0102200.1-p1	41	31	31	PF3D7_0102200	ring-infected erythrocyte surface antigen	1	41	31	31	29	28	27	31	31	24	21	19	21	22	22	16	21	19	21	22	22	16	35.3	30.9	30.9	126.52	1085	1085	0	213.28	27.1	24.3	26.4	26.5	26.4	20.9	7.092e+09	29.3445	30.0727	30.4706	30.5273	30.3193
PF3D7_1248700.1-p1 | transcript=PF3D7_1248700.1 | gene=PF3D7_1248700 | organism=Plasmodium_falciparum_3D7 | gene_product=conserved protein, unknown function | transcript_product=conserved protein, unknown function | location=Pf3D7_12_v3:1994775-2000744(+)	Pf3D7_12_v3:1994775-2000744(+)	PF3D7_1248700.1-p1	31	31	31	PF3D7_1248700	conserved protein, unknown function	1	31	31	31	13	15	13	19	18	18	13	15	13	19	18	18	13	15	13	19	18	18	15.5	15.5	15.5	231.32	1989	1989	0	233.6	7.6	8.7	7.8	10.1	9.9	11.1	3.0714e+09	28.4673	29.0577	28.1844	29.2078	29.1409
PF3D7_0604500.1-p1 | transcript=PF3D7_0604500.1 | gene=PF3D7_0604500 | organism=Plasmodium_falciparum_3D7 | gene_product=GYF domain-containing protein, putative | transcript_product=GYF domain-containing protein, putative | location=Pf3D7_06_v3:189012-1980	Pf3D7_06_v3:189012-1980	PF3D7_0604500.1-p1	31	31	31	PF3D7_0604500	GYF domain-containing protein, putative	1	31	31	31	9	12	11	20	22	19	9	12	11	20	22	19	9	12	11	20	22	19	11.1	11.1	11.1	334.41	2874	2874	0	120.63	3.7	4.9	4.3	7.2	7.8	7	1.565e+09	26.7124	27.3146	26.987	28.0503	28.7715
PF3D7_0922200.1-p1 | transcript=PF3D7_0922200.1 | gene=PF3D7_0922200 | organism=Plasmodium_falciparum_3D7 | gene_product=S-adenosylmethionine synthetase | transcript_product=S-adenosylmethionine synthetase | location=Pf3D7_09_v3:903362-904570(+) | protein_	Pf3D7_09_v3:903362-904570(+)	PF3D7_0922200.1-p1	30	30	30	PF3D7_0922200	S-adenosylmethionine synthetase	1	30	30	30	20	23	16	24	21	24	20	23	16	24	21	24	20	23	16	24	21	24	72.1	72.1	72.1	44.843	402	402	0	240.49	57	65.9	44	50	56.5	68.4	12275000000	30.3898	31.1357	30.7633	31.2885	30.9774
PF3D7_1437900.1-p1 | transcript=PF3D7_1437900.1 | gene=PF3D7_1437900 | organism=Plasmodium_falciparum_3D7 | gene_product=HSP40, subfamily A | transcript_product=HSP40, subfamily A | location=Pf3D7_14_v3:1533329-1534947(+) | protein_length=424 | sequence_SO	Pf3D7_14_v3:1533329-1534947(+)	PF3D7_1437900.1-p1	30	30	30	PF3D7_1437900	HSP40, subfamily A	1	30	30	30	22	19	24	25	24	23	22	19	24	25	24	23	22	19	24	25	24	23	54.2	54.2	54.2	48.469	424	424	0	236.66	49.8	38.2	44.8	52.6	48.8	46.2	9893200000	29.8181	30.1747	30.6228	31.1977	30.9176
PF3D7_1325100.1-p1 | transcript=PF3D7_1325100.1 | gene=PF3D7_1325100 | organism=Plasmodium_falciparum_3D7 | gene_product=phosphoribosylpyrophosphate synthetase | transcript_product=phosphoribosylpyrophosphate synthetase | location=Pf3D7_13_v3:1044552-10458	Pf3D7_13_v3:1044552-10458	PF3D7_1325100.1-p1	30	30	30	PF3D7_1325100	phosphoribosylpyrophosphate synthetase	1	30	30	30	22	24	19	21	23	23	22	24	19	21	23	23	22	24	19	21	23	23	53.3	53.3	53.3	49.382	437	437	0	168.74	45.1	47.8	42.8	42.3	47.6	44.6	7.1966e+09	29.3733	29.8191	29.847	30.1635	30.7261
PF3D7_1211700.1-p1 | transcript=PF3D7_1211700.1 | gene=PF3D7_1211700 | organism=Plasmodium_falciparum_3D7 | gene_product=DNA replication licensing factor MCM5, putative | transcript_product=DNA replication licensing factor MCM5, putative | location=Pf3D7_1	Pf3D7_1	PF3D7_1211700.1-p1	30	30	30	PF3D7_1211700	DNA replication licensing factor MCM5, putative	1	30	30	30	22	18	17	21	23	15	22	18	17	21	23	15	22	18	17	21	23	15	42.3	42.3	42.3	85.858	758	758	0	99.883	33.2	29.6	25.1	33.4	35.4	25.2	3.7305e+09	28.8644	29.3206	29.0877	29.4652	29.5845
PF3D7_1465900.1-p1 | transcript=PF3D7_1465900.1 | gene=PF3D7_1465900 | organism=Plasmodium_falciparum_3D7 | gene_product=40S ribosomal protein S3 | transcript_product=40S ribosomal protein S3 | location=Pf3D7_14_v3:2684141-2685534(+) | protein_length=221 |	Pf3D7_14_v3:2684141-2685534(+)	PF3D7_1465900.1-p1	29	29	29	PF3D7_1465900	40S ribosomal protein S3	1	29	29	29	19	23	17	24	23	24	19	23	17	24	23	24	19	23	17	24	23	24	80.5	80.5	80.5	24.668	221	221	0	279.68	63.3	79.6	68.3	77.8	74.7	74.2	24024000000	30.7309	31.494	31.5353	32.2873	32.3044
PF3D7_0935800.1-p1 | transcript=PF3D7_0935800.1 | gene=PF3D7_0935800 | organism=Plasmodium_falciparum_3D7 | gene_product=cytoadherence linked asexual protein 9 | transcript_product=cytoadherence linked asexual protein 9 | location=Pf3D7_09_v3:1413840-14197	Pf3D7_09_v3:1413840-14197	PF3D7_0935800.1-p1	29	29	29	PF3D7_0935800	cytoadherence linked asexual protein 9	1	29	29	29	13	12	18	18	11	11	13	12	18	18	11	11	13	12	18	18	11	11	21	21	21	160.42	1340	1340	0	52.895	9.6	10.2	13.8	14.3	8.4	8.9	1147300000	27.2659	27.0801	27.4755	28.2464	27.2899
PF3D7_0719600.1-p1 | transcript=PF3D7_0719600.1 | gene=PF3D7_0719600 | organism=Plasmodium_falciparum_3D7 | gene_product=60S ribosomal protein L11a, putative | transcript_product=60S ribosomal protein L11a, putative | location=Pf3D7_07_v3:858742-859492(-)	Pf3D7_07_v3:858742-859492(-)	PF3D7_0719600.1-p1	28	28	28	PF3D7_0719600	60S ribosomal protein L11a, putative	1	28	28	28	14	20	12	16	16	23	14	20	12	16	16	23	14	20	12	16	16	23	79.2	79.2	79.2	20.227	173	173	0	265.36	75.7	78	64.2	76.3	76.3	75.1	139360000000	34.0076	34.446	34.1049	34.2865	34.6422
PF3D7_1027300.1-p1 | transcript=PF3D7_1027300.1 | gene=PF3D7_1027300 | organism=Plasmodium_falciparum_3D7 | gene_product=peroxiredoxin | transcript_product=peroxiredoxin | location=Pf3D7_10_v3:1140589-1142602(-) | protein_length=393 | sequence_SO=chromosom	Pf3D7_10_v3:1140589-1142602(-)	PF3D7_1027300.1-p1	28	28	28	PF3D7_1027300	peroxiredoxin	1	28	28	28	24	21	23	21	20	25	24	21	23	21	20	25	24	21	23	21	20	25	40.2	40.2	40.2	43.929	393	393	0	323.31	38.2	38.2	38.7	36.4	38.4	40.2	100420000000	33.9772	33.615	34.2503	33.4257	33.844
PF3D7_1015900.1-p1 | transcript=PF3D7_1015900.1 | gene=PF3D7_1015900 | organism=Plasmodium_falciparum_3D7 | gene_product=enolase | transcript_product=enolase | location=Pf3D7_10_v3:637138-639011(+) | protein_length=446 | sequence_SO=chromosome | SO=protein	Pf3D7_10_v3:637138-639011(+)	PF3D7_1015900.1-p1	28	28	28	PF3D7_1015900	enolase	1	28	28	28	17	17	16	21	17	17	17	17	16	21	17	17	17	17	16	21	17	17	62.1	62.1	62.1	48.677	446	446	0	237.52	49.1	44.2	45.1	48.4	42.2	40.1	5.8451e+09	28.8409	30.0497	28.8525	30.4792	30.2657
PF3D7_0209800.1-p1 | transcript=PF3D7_0209800.1 | gene=PF3D7_0209800 | organism=Plasmodium_falciparum_3D7 | gene_product=ATP-dependent RNA helicase UAP56 | transcript_product=ATP-dependent RNA helicase UAP56 | location=Pf3D7_02_v3:404281-406355(-) | protei	Pf3D7_02_v3:404281-406355(-)	PF3D7_0209800.1-p1	28	28	28	PF3D7_0209800	ATP-dependent RNA helicase UAP56	1	28	28	28	16	20	12	21	17	16	16	20	12	21	17	16	16	20	12	21	17	16	61.7	61.7	61.7	52.223	457	457	0	188.93	53.8	53.2	39.2	56.5	44.6	53.4	5371300000	28.9814	30.2401	28.4039	30.5589	29.8778
PF3D7_0528800.1-p1 | transcript=PF3D7_0528800.1 | gene=PF3D7_0528800 | organism=Plasmodium_falciparum_3D7 | gene_product=nuclear GTP-binding protein, putative | transcript_product=nuclear GTP-binding protein, putative | location=Pf3D7_05_v3:1180425-1182038	Pf3D7_05_v3:1180425-1182038	PF3D7_0528800.1-p1	28	28	28	PF3D7_0528800	nuclear GTP-binding protein, putative	1	28	28	28	5	8	6	12	17	23	5	8	6	12	17	23	5	8	6	12	17	23	46	46	46	63.933	537	537	0	219.97	10.1	16.4	12.1	21.2	28.5	41.9	2623100000	25.7777	27.6216	25.4368	28.2425	28.9933
PF3D7_1337300.1-p1 | transcript=PF3D7_1337300.1 | gene=PF3D7_1337300 | organism=Plasmodium_falciparum_3D7 | gene_product=exoribonuclease, putative | transcript_product=exoribonuclease, putative | location=Pf3D7_13_v3:1503015-1506022(+) | protein_length=903	Pf3D7_13_v3:1503015-1506022(+)	PF3D7_1337300.1-p1	28	28	28	PF3D7_1337300	exoribonuclease, putative	1	28	28	28	16	6	1	18	26	13	16	6	1	18	26	13	16	6	1	18	26	13	33.6	33.6	33.6	106.77	903	903	0	76.619	20.2	7.8	1	24.1	33.4	16.1	1.9468e+09	27.5388	26.0128	23.4793	29.0157	29.7188
PF3D7_1021900.1-p1 | transcript=PF3D7_1021900.1 | gene=PF3D7_1021900 | organism=Plasmodium_falciparum_3D7 | gene_product=PHAX domain-containing protein, putative | transcript_product=PHAX domain-containing protein, putative | location=Pf3D7_10_v3:905473-91	Pf3D7_10_v3:905473-91	PF3D7_1021900.1-p1	28	28	28	PF3D7_1021900	PHAX domain-containing protein, putative	1	28	28	28	13	14	15	14	14	15	13	14	15	14	14	15	13	14	15	14	14	15	14.7	14.7	14.7	267.38	2290	2290	0	62.771	5.9	6.7	7.5	6.4	6.3	7.4	1291000000	27.5764	27.7853	27.7713	27.5092	27.8989
PF3D7_0517400.1-p1 | transcript=PF3D7_0517400.1 | gene=PF3D7_0517400 | organism=Plasmodium_falciparum_3D7 | gene_product=FACT complex subunit SPT16, putative | transcript_product=FACT complex subunit SPT16, putative | location=Pf3D7_05_v3:731407-735162(+)	Pf3D7_05_v3:731407-735162(+)	PF3D7_0517400.1-p1	28	28	28	PF3D7_0517400	FACT complex subunit SPT16, putative	1	28	28	28	4	15	23	3	1	5	4	15	23	3	1	5	4	15	23	3	1	5	25.7	25.7	25.7	132.68	1141	1141	0	61.906	4.5	16	20.4	3.2	1	5.4	644530000	25.0208	27.5838	28.2558	24.2575	0
PF3D7_0915400.1-p1 | transcript=PF3D7_0915400.1 | gene=PF3D7_0915400 | organism=Plasmodium_falciparum_3D7 | gene_product=ATP-dependent 6-phosphofructokinase | transcript_product=ATP-dependent 6-phosphofructokinase | location=Pf3D7_09_v3:650585-654841(-) |	Pf3D7_09_v3:650585-654841(-)	PF3D7_0915400.1-p1	28	28	28	PF3D7_0915400	ATP-dependent 6-phosphofructokinase	1	28	28	28	4	9	6	23	10	7	4	9	6	23	10	7	4	9	6	23	10	7	26.2	26.2	26.2	159.45	1418	1418	0	107.43	4.1	8	5.4	21.9	9	7.2	554280000	24.7127	25.98	25.0589	28.0707	26.5071
PF3D7_0519400.1-p1 | transcript=PF3D7_0519400.1 | gene=PF3D7_0519400 | organism=Plasmodium_falciparum_3D7 | gene_product=40S ribosomal protein S24 | transcript_product=40S ribosomal protein S24 | location=Pf3D7_05_v3:798036-798775(-) | protein_length=133 |	Pf3D7_05_v3:798036-798775(-)	PF3D7_0519400.1-p1	27	27	27	PF3D7_0519400	40S ribosomal protein S24	1	27	27	27	23	18	12	22	19	24	23	18	12	22	19	24	23	18	12	22	19	24	71.4	71.4	71.4	15.391	133	133	0	323.31	71.4	69.9	48.9	71.4	67.7	69.2	168390000000	33.753	34.2923	34.2669	34.8978	35.0508
PF3D7_1117700.1-p1 | transcript=PF3D7_1117700.1 | gene=PF3D7_1117700 | organism=Plasmodium_falciparum_3D7 | gene_product=GTP-binding nuclear protein RAN/TC4 | transcript_product=GTP-binding nuclear protein RAN/TC4 | location=Pf3D7_11_v3:670711-671515(-) |	Pf3D7_11_v3:670711-671515(-)	PF3D7_1117700.1-p1	27	27	27	PF3D7_1117700	GTP-binding nuclear protein RAN/TC4	1	27	27	27	23	22	19	25	22	24	23	22	19	25	22	24	23	22	19	25	22	24	88.8	88.8	88.8	24.875	214	214	0	285.01	80.4	83.2	78	88.3	79.9	88.3	51064000000	32.1264	32.6618	32.0678	33.5071	33.4713
PF3D7_1246200.1-p1 | transcript=PF3D7_1246200.1 | gene=PF3D7_1246200 | organism=Plasmodium_falciparum_3D7 | gene_product=actin I | transcript_product=actin I | location=Pf3D7_12_v3:1920784-1921914(+) | protein_length=376 | sequence_SO=chromosome | SO=prote	Pf3D7_12_v3:1920784-1921914(+)	PF3D7_1246200.1-p1	31	31	27	PF3D7_1246200	actin I	1	31	31	27	25	22	23	25	24	24	25	22	23	25	24	24	23	20	21	22	22	21	74.2	74.2	65.7	41.87	376	376	0	323.31	66.2	65.2	72.6	69.4	69.9	69.4	26963000000	31.5762	32.0974	32.1359	32.4635	31.9578
PF3D7_1468700.1-p1 | transcript=PF3D7_1468700.1 | gene=PF3D7_1468700 | organism=Plasmodium_falciparum_3D7 | gene_product=eukaryotic initiation factor 4A | transcript_product=eukaryotic initiation factor 4A | location=Pf3D7_14_v3:2825370-2826918(+) | protei	Pf3D7_14_v3:2825370-2826918(+)	PF3D7_1468700.1-p1	28	28	27	PF3D7_1468700	eukaryotic initiation factor 4A	1	28	28	27	24	22	19	18	15	16	24	22	19	18	15	16	23	22	18	18	15	16	70.6	70.6	70.6	45.31	398	398	0	205.39	67.3	63.8	45	55	48	48.7	13862000000	30.6511	31.3489	31.015	31.5951	31.2429
PF3D7_0320800.1-p1 | transcript=PF3D7_0320800.1 | gene=PF3D7_0320800 | organism=Plasmodium_falciparum_3D7 | gene_product=ATP-dependent RNA helicase DDX6 | transcript_product=ATP-dependent RNA helicase DDX6 | location=Pf3D7_03_v3:870817-872342(+) | protein_	Pf3D7_03_v3:870817-872342(+)	PF3D7_0320800.1-p1	27	27	27	PF3D7_0320800	ATP-dependent RNA helicase DDX6	1	27	27	27	21	22	18	5	4	4	21	22	18	5	4	4	21	22	18	5	4	4	55	55	55	49.413	433	433	0	120.21	49.2	49.2	41.6	15.5	12.5	12	2364400000	28.9828	29.8747	29.3064	25.7908	25.5984
PF3D7_1423700.1-p1 | transcript=PF3D7_1423700.1 | gene=PF3D7_1423700 | organism=Plasmodium_falciparum_3D7 | gene_product=NTF2-like domain-containing protein, putative | transcript_product=NTF2-like domain-containing protein, putative | location=Pf3D7_14_v3	Pf3D7_14_v3	PF3D7_1423700.1-p1	27	27	27	PF3D7_1423700	NTF2-like domain-containing protein, putative	1	27	27	27	17	14	12	19	17	14	17	14	12	19	17	14	17	14	12	19	17	14	18.9	18.9	18.9	183.57	1558	1558	0	112.3	10.7	9.2	8.7	14.3	12.1	10.7	1.9643e+09	28.0516	27.9734	27.51	28.8495	28.6193
PF3D7_1107300.1-p1 | transcript=PF3D7_1107300.1 | gene=PF3D7_1107300 | organism=Plasmodium_falciparum_3D7 | gene_product=polyadenylate-binding protein-interacting protein 1, putative | transcript_product=polyadenylate-binding protein-interacting protein 1,		PF3D7_1107300.1-p1	27	27	27	PF3D7_1107300	polyadenylate-binding protein-interacting protein 1,	1	27	27	27	12	17	9	18	15	20	12	17	9	18	15	20	12	17	9	18	15	20	8.9	8.9	8.9	381.87	3334	3334	0	108.82	3.6	4.7	2.3	5.3	4.6	7.2	1336800000	27.2396	27.3583	26.6168	28.1971	27.7757
PF3D7_1136300.1-p1 | transcript=PF3D7_1136300.1 | gene=PF3D7_1136300 | organism=Plasmodium_falciparum_3D7 | gene_product=tudor staphylococcal nuclease | transcript_product=tudor staphylococcal nuclease | location=Pf3D7_11_v3:1422744-1426201(+) | protein_le	Pf3D7_11_v3:1422744-1426201(+)	PF3D7_1136300.1-p1	27	27	27	PF3D7_1136300	tudor staphylococcal nuclease	1	27	27	27	13	11	13	14	18	14	13	11	13	14	18	14	13	11	13	14	18	14	25.5	25.5	25.5	128.54	1098	1098	0	67.2	12.3	11.9	14	13.6	16.3	13.8	1313500000	27.272	27.5876	27.6609	27.7095	28.0787
PF3D7_0520000.1-p1 | transcript=PF3D7_0520000.1 | gene=PF3D7_0520000 | organism=Plasmodium_falciparum_3D7 | gene_product=40S ribosomal protein S9, putative | transcript_product=40S ribosomal protein S9, putative | location=Pf3D7_05_v3:828953-829883(+) | pr	Pf3D7_05_v3:828953-829883(+)	PF3D7_0520000.1-p1	26	26	26	PF3D7_0520000	40S ribosomal protein S9, putative	1	26	26	26	16	15	11	16	19	24	16	15	11	16	19	24	16	15	11	16	19	24	61.9	61.9	61.9	22.123	189	189	0	323.31	51.3	50.3	45.5	54	55.6	60.8	95350000000	32.7198	33.4178	33.3507	34.0416	34.5802
PF3D7_0818200.1-p1 | transcript=PF3D7_0818200.1 | gene=PF3D7_0818200 | organism=Plasmodium_falciparum_3D7 | gene_product=14-3-3 protein | transcript_product=14-3-3 protein | location=Pf3D7_08_v3:830006-831454(+) | protein_length=262 | sequence_SO=chromosom	Pf3D7_08_v3:830006-831454(+)	PF3D7_0818200.1-p1	26	26	26	PF3D7_0818200	14-3-3 protein	1	26	26	26	19	21	16	20	17	19	19	21	16	20	17	19	19	21	16	20	17	19	83.6	83.6	83.6	30.192	262	262	0	323.31	73.7	82.4	49.6	65.3	54.6	62.6	15341000000	30.5338	31.2306	31.3939	31.6309	31.2587
PF3D7_1354600.1-p1 | transcript=PF3D7_1354600.1 | gene=PF3D7_1354600 | organism=Plasmodium_falciparum_3D7 | gene_product=60S ribosomal protein L7, putative | transcript_product=60S ribosomal protein L7, putative | location=Pf3D7_13_v3:2176308-2177272(-) |	Pf3D7_13_v3:2176308-2177272(-)	PF3D7_1354600.1-p1	26	26	26	PF3D7_1354600	60S ribosomal protein L7, putative	1	26	26	26	5	11	6	18	18	21	5	11	6	18	18	21	5	11	6	18	18	21	66.7	66.7	66.7	31.048	252	252	0	127.99	23	46	25.8	57.5	50	52	6.1855e+09	27.4703	28.4013	26.768	30.1511	30.7575
PF3D7_0827900.1-p1 | transcript=PF3D7_0827900.1 | gene=PF3D7_0827900 | organism=Plasmodium_falciparum_3D7 | gene_product=protein disulfide-isomerase | transcript_product=protein disulfide-isomerase | location=Pf3D7_08_v3:1206788-1208394(-) | protein_length	Pf3D7_08_v3:1206788-1208394(-)	PF3D7_0827900.1-p1	26	26	26	PF3D7_0827900	protein disulfide-isomerase	1	26	26	26	18	17	18	19	16	20	18	17	18	19	16	20	18	17	18	19	16	20	55.5	55.5	55.5	55.514	483	483	0	198.46	41	38.9	40.8	44.1	35.2	33.1	5191100000	29.1915	30.2312	29.9178	29.7309	29.2726
PF3D7_1120100.1-p1 | transcript=PF3D7_1120100.1 | gene=PF3D7_1120100 | organism=Plasmodium_falciparum_3D7 | gene_product=phosphoglycerate mutase, putative | transcript_product=phosphoglycerate mutase, putative | location=Pf3D7_11_v3:761695-762818(+) | prot	Pf3D7_11_v3:761695-762818(+)	PF3D7_1120100.1-p1	26	26	26	PF3D7_1120100	phosphoglycerate mutase, putative	1	26	26	26	11	15	15	17	17	10	11	15	15	17	17	10	11	15	15	17	17	10	87.2	87.2	87.2	28.77	250	250	0	101.81	50	66.8	57.2	77.6	58	48	3.945e+09	28.4322	29.511	29.6195	29.45	29.325
PF3D7_0708800.1-p1 | transcript=PF3D7_0708800.1 | gene=PF3D7_0708800 | organism=Plasmodium_falciparum_3D7 | gene_product=heat shock protein 110 | transcript_product=heat shock protein 110 | location=Pf3D7_07_v3:395711-398332(+) | protein_length=873 | seque	Pf3D7_07_v3:395711-398332(+)	PF3D7_0708800.1-p1	26	26	26	PF3D7_0708800	heat shock protein 110	1	26	26	26	12	17	17	18	15	16	12	17	17	18	15	16	12	17	17	18	15	16	37.6	37.6	37.6	99.963	873	873	0	119.26	17.1	25.2	22	24.5	21.5	24.3	2.1331e+09	27.0309	28.4561	28.3452	29.0866	28.4875
PF3D7_1149000.1-p1 | transcript=PF3D7_1149000.1 | gene=PF3D7_1149000 | organism=Plasmodium_falciparum_3D7 | gene_product=antigen 332, DBL-like protein | transcript_product=antigen 332, DBL-like protein | location=Pf3D7_11_v3:1950210-1968726(+) | protein_le	Pf3D7_11_v3:1950210-1968726(+)	PF3D7_1149000.1-p1	26	26	26	PF3D7_1149000	antigen 332, DBL-like protein	1	26	26	26	3	2	1	23	10	9	3	2	1	23	10	9	3	2	1	23	10	9	5.8	5.8	5.8	689.27	6093	6093	0	90.502	1.2	1	0.7	5.3	2.5	2.2	1416100000	26.2833	24.8268	24.6878	29.4577	28.0552
PF3D7_1230800.1-p1 | transcript=PF3D7_1230800.1 | gene=PF3D7_1230800 | organism=Plasmodium_falciparum_3D7 | gene_product=pre-mRNA-splicing regulator WTAP, putative | transcript_product=pre-mRNA-splicing regulator WTAP, putative | location=Pf3D7_12_v3:12636	Pf3D7_12_v3:12636	PF3D7_1230800.1-p1	26	26	26	PF3D7_1230800	pre-mRNA-splicing regulator WTAP, putative	1	26	26	26	10	12	8	19	18	18	10	12	8	19	18	18	10	12	8	19	18	18	41.6	41.6	41.6	71.307	584	584	0	82.376	17.8	23.3	13.7	32.4	30.8	28.1	1406200000	27.0134	27.1493	26.2454	28.3323	28.5979
PF3D7_0922100.1-p1 | transcript=PF3D7_0922100.1 | gene=PF3D7_0922100 | organism=Plasmodium_falciparum_3D7 | gene_product=ubiquitin-like protein, putative | transcript_product=ubiquitin-like protein, putative | location=Pf3D7_09_v3:895415-900304(+) | protei	Pf3D7_09_v3:895415-900304(+)	PF3D7_0922100.1-p1	26	26	26	PF3D7_0922100	ubiquitin-like protein, putative	1	26	26	26	9	10	10	16	18	11	9	10	10	16	18	11	9	10	10	16	18	11	18.4	18.4	18.4	182.09	1542	1542	0	94.479	7.1	8.4	7.1	10.6	13.9	9.1	1318000000	26.2813	26.4206	26.8303	28.4321	28.874
PF3D7_0513600.1-p1 | transcript=PF3D7_0513600.1 | gene=PF3D7_0513600 | organism=Plasmodium_falciparum_3D7 | gene_product=deoxyribodipyrimidine photo-lyase, putative | transcript_product=deoxyribodipyrimidine photo-lyase, putative | location=Pf3D7_05_v3:574	Pf3D7_05_v3:574	PF3D7_0513600.1-p1	26	26	26	PF3D7_0513600	deoxyribodipyrimidine photo-lyase, putative	1	26	26	26	7	9	10	12	13	15	7	9	10	12	13	15	7	9	10	12	13	15	25.2	25.2	25.2	129.2	1113	1113	0	55.61	6.4	7.7	8.6	11.2	11.2	16.6	807010000	25.8448	26.7799	26.4659	26.982	27.0761
PF3D7_1358800.1-p1 | transcript=PF3D7_1358800.1 | gene=PF3D7_1358800 | organism=Plasmodium_falciparum_3D7 | gene_product=40S ribosomal protein S15 | transcript_product=40S ribosomal protein S15 | location=Pf3D7_13_v3:2331074-2331529(+) | protein_length=151	Pf3D7_13_v3:2331074-2331529(+)	PF3D7_1358800.1-p1	25	25	25	PF3D7_1358800	40S ribosomal protein S15	1	25	25	25	18	19	15	21	21	22	18	19	15	21	21	22	18	19	15	21	21	22	81.5	81.5	81.5	17.25	151	151	0	152.21	68.2	70.2	65.6	66.2	71.5	69.5	250010000000	34.2061	34.6753	34.9887	35.4186	35.7279
PF3D7_1010600.1-p1 | transcript=PF3D7_1010600.1 | gene=PF3D7_1010600 | organism=Plasmodium_falciparum_3D7 | gene_product=eukaryotic translation initiation factor 2 subunit beta | transcript_product=eukaryotic translation initiation factor 2 subunit beta |		PF3D7_1010600.1-p1	25	25	25	PF3D7_1010600	eukaryotic translation initiation factor 2 subunit beta	1	25	25	25	14	15	16	19	19	22	14	15	16	19	19	22	14	15	16	19	19	22	83.8	83.8	83.8	25.322	222	222	0	289.04	59.9	55.9	54.1	66.2	71.2	66.7	14021000000	29.7888	30.3508	30.7059	31.5765	31.7591
PF3D7_0629200.1-p1 | transcript=PF3D7_0629200.1 | gene=PF3D7_0629200 | organism=Plasmodium_falciparum_3D7 | gene_product=DnaJ protein, putative | transcript_product=DnaJ protein, putative | location=Pf3D7_06_v3:1199853-1200995(-) | protein_length=380 | seq	Pf3D7_06_v3:1199853-1200995(-)	PF3D7_0629200.1-p1	25	25	25	PF3D7_0629200	DnaJ protein, putative	1	25	25	25	17	15	13	20	22	19	17	15	13	20	22	19	17	15	13	20	22	19	50	50	50	44.669	380	380	0	191.5	42.9	41.1	35.5	42.1	48.2	45	9960800000	29.7151	30.4262	30.0818	30.7664	31.2457
PF3D7_1338300.1-p1 | transcript=PF3D7_1338300.1 | gene=PF3D7_1338300 | organism=Plasmodium_falciparum_3D7 | gene_product=elongation factor 1-gamma, putative | transcript_product=elongation factor 1-gamma, putative | location=Pf3D7_13_v3:1548692-1550396(+)	Pf3D7_13_v3:1548692-1550396(+)	PF3D7_1338300.1-p1	25	25	25	PF3D7_1338300	elongation factor 1-gamma, putative	1	25	25	25	14	14	13	19	16	15	14	14	13	19	16	15	14	14	13	19	16	15	48.4	48.4	48.4	47.777	411	411	0	98.137	29.4	28.7	30.7	45	38.4	36.7	4.1333e+09	28.7777	29.3434	29.3175	30.0212	29.1838
PF3D7_0936800.1-p1 | transcript=PF3D7_0936800.1 | gene=PF3D7_0936800 | organism=Plasmodium_falciparum_3D7 | gene_product=Plasmodium exported protein (PHISTc), unknown function | transcript_product=Plasmodium exported protein (PHISTc), unknown function | lo		PF3D7_0936800.1-p1	25	25	25	PF3D7_0936800	Plasmodium exported protein (PHISTc), unknown function	1	25	25	25	16	17	20	13	11	8	16	17	20	13	11	8	16	17	20	13	11	8	49.6	49.6	49.6	45.5	383	383	0	90.934	41.8	39.9	37.1	33.2	25.6	22.2	3.0386e+09	28.4439	29.6609	30.0219	28.3882	27.6508
PF3D7_1118200.1-p1 | transcript=PF3D7_1118200.1 | gene=PF3D7_1118200 | organism=Plasmodium_falciparum_3D7 | gene_product=heat shock protein 90, putative | transcript_product=heat shock protein 90, putative | location=Pf3D7_11_v3:688766-691558(-) | protein_	Pf3D7_11_v3:688766-691558(-)	PF3D7_1118200.1-p1	25	25	25	PF3D7_1118200	heat shock protein 90, putative	1	25	25	25	19	20	16	11	4	1	19	20	16	11	4	1	19	20	16	11	4	1	27.4	27.4	27.4	108.46	930	930	0	64.985	21.1	21.8	18.3	13.9	4.9	1.3	1284300000	28.2277	28.5196	28.4801	27.3518	24.2948
PF3D7_1424400.1-p1 | transcript=PF3D7_1424400.1 | gene=PF3D7_1424400 | organism=Plasmodium_falciparum_3D7 | gene_product=60S ribosomal protein L7-3, putative | transcript_product=60S ribosomal protein L7-3, putative | location=Pf3D7_14_v3:977908-979166(+)	Pf3D7_14_v3:977908-979166(+)	PF3D7_1424400.1-p1	24	24	24	PF3D7_1424400	60S ribosomal protein L7-3, putative	1	24	24	24	18	20	21	18	19	21	18	20	21	18	19	21	18	20	21	18	19	21	42.8	42.8	42.8	32.681	283	283	0	148.54	36	37.1	39.9	32.2	34.3	40.6	18580000000	31.2653	31.3644	30.9741	31.6497	31.9737
PF3D7_1027800.1-p1 | transcript=PF3D7_1027800.1 | gene=PF3D7_1027800 | organism=Plasmodium_falciparum_3D7 | gene_product=60S ribosomal protein L3 | transcript_product=60S ribosomal protein L3 | location=Pf3D7_10_v3:1153271-1154431(-) | protein_length=386 |	Pf3D7_10_v3:1153271-1154431(-)	PF3D7_1027800.1-p1	24	24	24	PF3D7_1027800	60S ribosomal protein L3	1	24	24	24	13	19	17	20	19	17	13	19	17	20	19	17	13	19	17	20	19	17	49.5	49.5	49.5	44.22	386	386	0	320.37	37.8	47.2	37.8	46.9	49.5	43.8	15010000000	29.8596	30.8609	30.8436	31.9585	31.4992
PF3D7_1130200.1-p1 | transcript=PF3D7_1130200.1 | gene=PF3D7_1130200 | organism=Plasmodium_falciparum_3D7 | gene_product=60S ribosomal protein P0 | transcript_product=60S ribosomal protein P0 | location=Pf3D7_11_v3:1165221-1166171(+) | protein_length=316 |	Pf3D7_11_v3:1165221-1166171(+)	PF3D7_1130200.1-p1	24	24	24	PF3D7_1130200	60S ribosomal protein P0	1	24	24	24	15	17	15	20	17	16	15	17	15	20	17	16	15	17	15	20	17	16	72.5	72.5	72.5	34.967	316	316	0	197.06	57.3	59.5	57.3	69.9	57.3	57.6	10718000000	30.0637	30.9311	29.8584	31.0963	31.112
PF3D7_0507100.1-p1 | transcript=PF3D7_0507100.1 | gene=PF3D7_0507100 | organism=Plasmodium_falciparum_3D7 | gene_product=60S ribosomal protein L4 | transcript_product=60S ribosomal protein L4 | location=Pf3D7_05_v3:294668-295903(-) | protein_length=411 | s	Pf3D7_05_v3:294668-295903(-)	PF3D7_0507100.1-p1	24	24	24	PF3D7_0507100	60S ribosomal protein L4	1	24	24	24	15	12	13	19	18	17	15	12	13	19	18	17	15	12	13	19	18	17	56.2	56.2	56.2	46.211	411	411	0	166.63	32.6	30.7	31.6	47.9	48.7	47.7	9432800000	30.0032	29.6076	30.3603	31.033	31.128
PF3D7_1229500.1-p1 | transcript=PF3D7_1229500.1 | gene=PF3D7_1229500 | organism=Plasmodium_falciparum_3D7 | gene_product=T-complex protein 1 subunit gamma | transcript_product=T-complex protein 1 subunit gamma | location=Pf3D7_12_v3:1211788-1213563(+) | pr	Pf3D7_12_v3:1211788-1213563(+)	PF3D7_1229500.1-p1	24	24	24	PF3D7_1229500	T-complex protein 1 subunit gamma	1	24	24	24	9	12	17	18	16	18	9	12	17	18	16	18	9	12	17	18	16	18	46.3	46.3	46.3	60.662	542	542	0	58.943	17.7	22.5	33.6	37.3	33	39.7	1.9167e+09	26.4771	27.5272	28.3744	28.8952	28.4842
PF3D7_1023900.1-p1 | transcript=PF3D7_1023900.1 | gene=PF3D7_1023900 | organism=Plasmodium_falciparum_3D7 | gene_product=chromodomain-helicase-DNA-binding protein 1 homolog, putative | transcript_product=chromodomain-helicase-DNA-binding protein 1 homolog,		PF3D7_1023900.1-p1	24	24	24	PF3D7_1023900	chromodomain-helicase-DNA-binding protein 1 homolog,	1	24	24	24	10	16	15	8	11	7	10	16	15	8	11	7	10	16	15	8	11	7	7.8	7.8	7.8	381.25	3328	3328	0	146.25	3.4	5.8	5.5	2.7	3.2	2.6	1234300000	27.3814	28.2046	27.726	27.6019	27.8474
PF3D7_0212300.1-p1 | transcript=PF3D7_0212300.1 | gene=PF3D7_0212300 | organism=Plasmodium_falciparum_3D7 | gene_product=eukaryotic peptide chain release factor subunit 1, putative | transcript_product=eukaryotic peptide chain release factor subunit 1, put		PF3D7_0212300.1-p1	23	23	23	PF3D7_0212300	eukaryotic peptide chain release factor subunit 1, put	1	23	23	23	8	12	12	14	13	16	8	12	12	14	13	16	8	12	12	14	13	16	56	56	56	48.063	427	427	0	122.65	25.1	23.9	30.4	35.6	35.1	43.1	5128900000	28.2783	28.9332	28.9414	29.7459	30.1919
PF3D7_0624000.1-p1 | transcript=PF3D7_0624000.1 | gene=PF3D7_0624000 | organism=Plasmodium_falciparum_3D7 | gene_product=hexokinase | transcript_product=hexokinase | location=Pf3D7_06_v3:981066-982547(+) | protein_length=493 | sequence_SO=chromosome | SO=p	Pf3D7_06_v3:981066-982547(+)	PF3D7_0624000.1-p1	23	23	23	PF3D7_0624000	hexokinase	1	23	23	23	12	14	12	15	16	20	12	14	12	15	16	20	12	14	12	15	16	20	48.1	48.1	48.1	55.261	493	493	0	84.355	30.8	38.3	24.5	36.9	40.4	46.5	2.0863e+09	27.3703	28.087	27.7251	28.772	28.7846
PF3D7_1473200.1-p1 | transcript=PF3D7_1473200.1 | gene=PF3D7_1473200 | organism=Plasmodium_falciparum_3D7 | gene_product=DnaJ protein, putative | transcript_product=DnaJ protein, putative | location=Pf3D7_14_v3:2981600-2982964(+) | protein_length=454 | seq	Pf3D7_14_v3:2981600-2982964(+)	PF3D7_1473200.1-p1	23	23	23	PF3D7_1473200	DnaJ protein, putative	1	23	23	23	12	14	13	14	14	11	12	14	13	14	14	11	12	14	13	14	14	11	51.3	51.3	51.3	52.453	454	454	0	185.68	35.5	34.8	32.6	36.1	33.9	27.5	1.8415e+09	27.7954	28.6572	28.5673	28.1596	28.4221
PF3D7_0319700.1-p1 | transcript=PF3D7_0319700.1 | gene=PF3D7_0319700 | organism=Plasmodium_falciparum_3D7 | gene_product=ABC transporter I family member 1, putative | transcript_product=ABC transporter I family member 1, putative | location=Pf3D7_03_v3:820	Pf3D7_03_v3:820	PF3D7_0319700.1-p1	23	23	23	PF3D7_0319700	ABC transporter I family member 1, putative	1	23	23	23	1	2	5	9	18	18	1	2	5	9	18	18	1	2	5	9	18	18	8	8	8	375.8	3133	3133	0	72.792	0.4	1	1.9	3.4	6.4	6.8	943700000	22.8706	24.6	24.3535	26.929	28.6836
PF3D7_0422400.1-p1 | transcript=PF3D7_0422400.1 | gene=PF3D7_0422400 | organism=Plasmodium_falciparum_3D7 | gene_product=40S ribosomal protein S19 | transcript_product=40S ribosomal protein S19 | location=Pf3D7_04_v3:1026648-1027399(+) | protein_length=170	Pf3D7_04_v3:1026648-1027399(+)	PF3D7_0422400.1-p1	22	22	22	PF3D7_0422400	40S ribosomal protein S19	1	22	22	22	17	18	11	16	13	17	17	18	11	16	13	17	17	18	11	16	13	17	76.5	76.5	76.5	19.722	170	170	0	323.31	72.9	70	64.1	67.1	58.2	66.5	76444000000	32.8153	33.3672	31.6816	33.928	34.1017
PF3D7_0813900.1-p1 | transcript=PF3D7_0813900.1 | gene=PF3D7_0813900 | organism=Plasmodium_falciparum_3D7 | gene_product=40S ribosomal protein S16, putative | transcript_product=40S ribosomal protein S16, putative | location=Pf3D7_08_v3:677989-678725(-) |	Pf3D7_08_v3:677989-678725(-)	PF3D7_0813900.1-p1	22	22	22	PF3D7_0813900	40S ribosomal protein S16, putative	1	22	22	22	11	13	12	18	13	21	11	13	12	18	13	21	11	13	12	18	13	21	68.1	68.1	68.1	16.285	144	144	0	260.94	55.6	60.4	59	65.3	52.8	68.1	74751000000	32.1035	32.9019	33.4319	33.5412	33.7246
PF3D7_0814000.1-p1 | transcript=PF3D7_0814000.1 | gene=PF3D7_0814000 | organism=Plasmodium_falciparum_3D7 | gene_product=60S ribosomal protein L13-2, putative | transcript_product=60S ribosomal protein L13-2, putative | location=Pf3D7_08_v3:680957-681809(+	Pf3D7_08_v3:680957-681809(+	PF3D7_0814000.1-p1	22	22	22	PF3D7_0814000	60S ribosomal protein L13-2, putative	1	22	22	22	17	19	16	15	16	18	17	19	16	15	16	18	17	19	16	15	16	18	65.1	65.1	65.1	25.441	215	215	0	143.4	55.3	59.1	50.2	53.5	56.3	59.1	38614000000	32.0264	32.3093	31.9164	32.4776	33.2325
PF3D7_1338200.1-p1 | transcript=PF3D7_1338200.1 | gene=PF3D7_1338200 | organism=Plasmodium_falciparum_3D7 | gene_product=60S ribosomal protein L6, putative | transcript_product=60S ribosomal protein L6, putative | location=Pf3D7_13_v3:1545070-1545735(-) |	Pf3D7_13_v3:1545070-1545735(-)	PF3D7_1338200.1-p1	22	22	22	PF3D7_1338200	60S ribosomal protein L6, putative	1	22	22	22	16	14	13	16	12	16	16	14	13	16	12	16	16	14	13	16	12	16	68.3	68.3	68.3	25.532	221	221	0	133.45	61.1	62.4	49.8	57	49.3	62.9	13709000000	30.8791	31.2692	31.2443	30.7955	30.8116
PF3D7_0826700.1-p1 | transcript=PF3D7_0826700.1 | gene=PF3D7_0826700 | organism=Plasmodium_falciparum_3D7 | gene_product=receptor for activated c kinase | transcript_product=receptor for activated c kinase | location=Pf3D7_08_v3:1160164-1161708(-) | protei	Pf3D7_08_v3:1160164-1161708(-)	PF3D7_0826700.1-p1	22	22	22	PF3D7_0826700	receptor for activated c kinase	1	22	22	22	14	11	11	18	15	16	14	11	11	18	15	16	14	11	11	18	15	16	76.8	76.8	76.8	35.686	323	323	0	185.37	61.9	58.8	44	67.2	63.5	62.5	4628700000	28.7231	29.1005	29.0452	30.1283	29.7131
PF3D7_1115800.1-p1 | transcript=PF3D7_1115800.1 | gene=PF3D7_1115800 | organism=Plasmodium_falciparum_3D7 | gene_product=conserved Plasmodium protein, unknown function | transcript_product=conserved Plasmodium protein, unknown function | location=Pf3D7_11_	Pf3D7_11_	PF3D7_1115800.1-p1	22	22	22	PF3D7_1115800	conserved Plasmodium protein, unknown function	1	22	22	22	11	13	9	14	15	20	11	13	9	14	15	20	11	13	9	14	15	20	61.8	61.8	61.8	33.88	304	304	0	274.4	37.5	43.8	26	50.3	50	61.2	3.8129e+09	27.9886	27.8276	26.8623	29.3205	29.8554
PF3D7_1459000.1-p1 | transcript=PF3D7_1459000.1 | gene=PF3D7_1459000 | organism=Plasmodium_falciparum_3D7 | gene_product=ATP-dependent RNA helicase DBP5 | transcript_product=ATP-dependent RNA helicase DBP5 | location=Pf3D7_14_v3:2420764-2422989(+) | protei	Pf3D7_14_v3:2420764-2422989(+)	PF3D7_1459000.1-p1	22	22	22	PF3D7_1459000	ATP-dependent RNA helicase DBP5	1	22	22	22	14	14	13	11	13	14	14	14	13	11	13	14	14	14	13	11	13	14	28.3	28.3	28.3	84.313	741	741	0	229.71	22.3	19.4	19.3	16.2	17.9	17.9	3.0642e+09	28.5267	29.2402	28.7011	28.8753	29.0845
PF3D7_1008700.1-p1 | transcript=PF3D7_1008700.1 | gene=PF3D7_1008700 | organism=Plasmodium_falciparum_3D7 | gene_product=tubulin beta chain | transcript_product=tubulin beta chain | location=Pf3D7_10_v3:360625-362480(-) | protein_length=445 | sequence_SO=c	Pf3D7_10_v3:360625-362480(-)	PF3D7_1008700.1-p1	22	22	22	PF3D7_1008700	tubulin beta chain	1	22	22	22	13	13	12	14	13	17	13	13	12	14	13	17	13	13	12	14	13	17	58	58	58	49.75	445	445	0	177.27	37.1	42.7	32.8	45.8	40.9	52.4	2666000000	28.1296	28.4342	28.7311	29.1939	28.1988
PF3D7_0608700.1-p1 | transcript=PF3D7_0608700.1 | gene=PF3D7_0608700 | organism=Plasmodium_falciparum_3D7 | gene_product=T-complex protein 1 subunit zeta | transcript_product=T-complex protein 1 subunit zeta | location=Pf3D7_06_v3:358391-360203(+) | protei	Pf3D7_06_v3:358391-360203(+)	PF3D7_0608700.1-p1	22	22	22	PF3D7_0608700	T-complex protein 1 subunit zeta	1	22	22	22	8	14	10	16	12	13	8	14	10	16	12	13	8	14	10	16	12	13	47.5	47.5	47.5	61.533	543	543	0	99.74	16	30	22.1	31.9	21.5	27.1	1.6969e+09	26.1412	28.1718	27.8941	28.7535	28.0804
PF3D7_1206200.1-p1 | transcript=PF3D7_1206200.1 | gene=PF3D7_1206200 | organism=Plasmodium_falciparum_3D7 | gene_product=eukaryotic translation initiation factor 3 subunit C, putative | transcript_product=eukaryotic translation initiation factor 3 subunit		PF3D7_1206200.1-p1	22	22	22	PF3D7_1206200	eukaryotic translation initiation factor 3 subunit	1	22	22	22	13	12	12	14	16	9	13	12	12	14	16	9	13	12	12	14	16	9	23.1	23.1	23.1	116.01	984	984	0	59.681	13.9	13.5	12.6	15.2	19.6	10.3	1.6416e+09	27.4334	28.0055	27.8588	28.6965	28.2992
PF3D7_0306800.1-p1 | transcript=PF3D7_0306800.1 | gene=PF3D7_0306800 | organism=Plasmodium_falciparum_3D7 | gene_product=T-complex protein 1 subunit beta | transcript_product=T-complex protein 1 subunit beta | location=Pf3D7_03_v3:306108-307984(-) | protei	Pf3D7_03_v3:306108-307984(-)	PF3D7_0306800.1-p1	22	22	22	PF3D7_0306800	T-complex protein 1 subunit beta	1	22	22	22	10	13	8	15	13	14	10	13	8	15	13	14	10	13	8	15	13	14	54.8	54.8	54.8	59.198	533	533	0	54.526	23.6	34.3	18.6	34.5	30	33.6	1416000000	26.5201	27.5345	27.449	28.3589	28.0366
PF3D7_0607000.1-p1 | transcript=PF3D7_0607000.1 | gene=PF3D7_0607000 | organism=Plasmodium_falciparum_3D7 | gene_product=translation initiation factor IF-2, putative | transcript_product=translation initiation factor IF-2, putative | location=Pf3D7_06_v3:2	Pf3D7_06_v3:2	PF3D7_0607000.1-p1	22	22	22	PF3D7_0607000	translation initiation factor IF-2, putative	1	22	22	22	6	11	12	7	14	10	6	11	12	7	14	10	6	11	12	7	14	10	25.4	25.4	25.4	112.36	977	977	0	54.054	8.6	12	13.1	6.3	15.3	10.4	1210500000	26.4868	27.2645	27.5758	27.3583	28.3699
PF3D7_0831700.1-p1 | transcript=PF3D7_0831700.1 | gene=PF3D7_0831700 | organism=Plasmodium_falciparum_3D7 | gene_product=heat shock protein 70 | transcript_product=heat shock protein 70 | location=Pf3D7_08_v3:1365467-1367506(-) | protein_length=679 | seque	Pf3D7_08_v3:1365467-1367506(-)	PF3D7_0831700.1-p1	31	22	22	PF3D7_0831700	heat shock protein 70	1	31	22	22	16	14	20	25	16	20	9	9	13	17	11	12	9	9	13	17	11	12	38.9	28	28	75.052	679	679	0	67.619	23.6	23.1	28.6	35.1	24.3	28.6	1187200000	26.5584	26.7506	27.2627	28.4309	27.6294
PF3D7_1105100.1-p1 | transcript=PF3D7_1105100.1 | gene=PF3D7_1105100 | organism=Plasmodium_falciparum_3D7 | gene_product=histone H2B | transcript_product=histone H2B | location=Pf3D7_11_v3:226065-226418(+) | protein_length=117 | sequence_SO=chromosome | SO	Pf3D7_11_v3:226065-226418(+)	PF3D7_1105100.1-p1	23	23	21	PF3D7_1105100	histone H2B	1	23	23	21	20	19	12	18	19	20	20	19	12	18	19	20	18	17	10	16	17	18	76.9	76.9	73.5	13.125	117	117	0	323.31	74.4	76.1	67.5	76.9	76.9	76.9	206850000000	35.1323	35.3511	34.8365	34.8732	35.0993
PF3D7_1126200.1-p1 | transcript=PF3D7_1126200.1 | gene=PF3D7_1126200 | organism=Plasmodium_falciparum_3D7 | gene_product=40S ribosomal protein S18, putative | transcript_product=40S ribosomal protein S18, putative | location=Pf3D7_11_v3:1023790-1024496(-)	Pf3D7_11_v3:1023790-1024496(-)	PF3D7_1126200.1-p1	21	21	21	PF3D7_1126200	40S ribosomal protein S18, putative	1	21	21	21	15	12	10	16	17	18	15	12	10	16	17	18	15	12	10	16	17	18	71.8	71.8	71.8	17.891	156	156	0	323.31	68.6	62.2	60.3	69.2	68.6	71.8	110490000000	31.8437	32.6987	31.7757	34.3027	34.9579
PF3D7_0516900.1-p1 | transcript=PF3D7_0516900.1 | gene=PF3D7_0516900 | organism=Plasmodium_falciparum_3D7 | gene_product=60S ribosomal protein L2 | transcript_product=60S ribosomal protein L2 | location=Pf3D7_05_v3:712762-713772(-) | protein_length=260 | s	Pf3D7_05_v3:712762-713772(-)	PF3D7_0516900.1-p1	21	21	21	PF3D7_0516900	60S ribosomal protein L2	1	21	21	21	17	15	13	17	17	20	17	15	13	17	17	20	17	15	13	17	17	20	58.5	58.5	58.5	27.999	260	260	0	323.31	53.8	53.5	50.8	53.8	53.8	58.5	109490000000	33.1644	33.4524	33.5269	34.0877	34.4352
PF3D7_1343000.1-p1 | transcript=PF3D7_1343000.1 | gene=PF3D7_1343000 | organism=Plasmodium_falciparum_3D7 | gene_product=phosphoethanolamine N-methyltransferase | transcript_product=phosphoethanolamine N-methyltransferase | location=Pf3D7_13_v3:1696894-169	Pf3D7_13_v3:1696894-169	PF3D7_1343000.1-p1	21	21	21	PF3D7_1343000	phosphoethanolamine N-methyltransferase	1	21	21	21	16	19	14	17	15	15	16	19	14	17	15	15	16	19	14	17	15	15	82.7	82.7	82.7	31.043	266	266	0	277.24	66.2	82.7	56	63.9	63.5	65.8	10658000000	30.2657	30.9371	30.5238	31.1369	30.7406
PF3D7_0501200.1-p1 | transcript=PF3D7_0501200.1 | gene=PF3D7_0501200 | organism=Plasmodium_falciparum_3D7 | gene_product=parasite-infected erythrocyte surface protein | transcript_product=parasite-infected erythrocyte surface protein | location=Pf3D7_05_v3	Pf3D7_05_v3	PF3D7_0501200.1-p1	21	21	21	PF3D7_0501200	parasite-infected erythrocyte surface protein	1	21	21	21	6	9	6	18	17	15	6	9	6	18	17	15	6	9	6	18	17	15	55.9	55.9	55.9	48.72	408	408	0	323.31	20.8	31.9	21.8	51.2	46.6	45.3	8.0105e+09	27.5741	28.2208	27.7022	31.7972	30.8959
PF3D7_1133800.1-p1 | transcript=PF3D7_1133800.1 | gene=PF3D7_1133800 | organism=Plasmodium_falciparum_3D7 | gene_product=RNA (uracil-5-)methyltransferase | transcript_product=RNA (uracil-5-)methyltransferase | location=Pf3D7_11_v3:1309024-1311793(+) | prot	Pf3D7_11_v3:1309024-1311793(+)	PF3D7_1133800.1-p1	21	21	21	PF3D7_1133800	RNA (uracil-5-)methyltransferase	1	21	21	21	11	11	11	16	14	17	11	11	11	16	14	17	11	11	11	16	14	17	24.2	24.2	24.2	101.56	857	857	0	191.53	13.2	11.6	13.7	17.6	17.3	20	3.3749e+09	28.413	29.1807	28.7273	28.8779	29.572
PF3D7_1358100.1-p1 | transcript=PF3D7_1358100.1 | gene=PF3D7_1358100 | organism=Plasmodium_falciparum_3D7 | gene_product=Sas10 domain-containing protein, putative | transcript_product=Sas10 domain-containing protein, putative | location=Pf3D7_13_v3:2305436	Pf3D7_13_v3:2305436	PF3D7_1358100.1-p1	21	21	21	PF3D7_1358100	Sas10 domain-containing protein, putative	1	21	21	21	4	6	3	14	16	17	4	6	3	14	16	17	4	6	3	14	16	17	22.1	22.1	22.1	88.68	734	734	0	112.74	4.1	8.9	4	16.3	20	19.9	2.0457e+09	25.6628	26.0398	25.38	28.8512	29.3199
PF3D7_1357800.1-p1 | transcript=PF3D7_1357800.1 | gene=PF3D7_1357800 | organism=Plasmodium_falciparum_3D7 | gene_product=T-complex protein 1 subunit delta | transcript_product=T-complex protein 1 subunit delta | location=Pf3D7_13_v3:2291897-2294134(+) | pr	Pf3D7_13_v3:2291897-2294134(+)	PF3D7_1357800.1-p1	21	21	21	PF3D7_1357800	T-complex protein 1 subunit delta	1	21	21	21	9	13	12	17	15	16	9	13	12	17	15	16	9	13	12	17	15	16	41.8	41.8	41.8	57.977	529	529	0	154.8	20	30.8	22.7	36.9	31	32.5	1.8504e+09	26.7793	27.8699	27.7905	28.88	28.3162
PF3D7_1008800.1-p1 | transcript=PF3D7_1008800.1 | gene=PF3D7_1008800 | organism=Plasmodium_falciparum_3D7 | gene_product=nucleolar protein 5, putative | transcript_product=nucleolar protein 5, putative | location=Pf3D7_10_v3:365737-367146(-) | protein_leng	Pf3D7_10_v3:365737-367146(-)	PF3D7_1008800.1-p1	21	21	21	PF3D7_1008800	nucleolar protein 5, putative	1	21	21	21	10	13	11	11	10	14	10	13	11	11	10	14	10	13	11	11	10	14	42.6	42.6	42.6	53.409	469	469	0	94.044	24.7	30.1	27.1	22.6	24.1	31.1	1.6338e+09	27.4677	27.7172	27.414	28.3374	28.0372
PF3D7_1420700.1-p1 | transcript=PF3D7_1420700.1 | gene=PF3D7_1420700 | organism=Plasmodium_falciparum_3D7 | gene_product=surface protein P113 | transcript_product=surface protein P113 | location=Pf3D7_14_v3:860011-863080(+) | protein_length=969 | sequence_	Pf3D7_14_v3:860011-863080(+)	PF3D7_1420700.1-p1	21	21	21	PF3D7_1420700	surface protein P113	1	21	21	21	1	1	4	15	15	13	1	1	4	15	15	13	1	1	4	15	15	13	20.1	20.1	20.1	112.57	969	969	0	51.79	1.7	1.7	5	16.1	12.7	11.7	1.0578e+09	20.9795	22.7254	25.1236	28.8465	27.658
PF3D7_1415400.1-p1 | transcript=PF3D7_1415400.1 | gene=PF3D7_1415400 | organism=Plasmodium_falciparum_3D7 | gene_product=Btz domain-containing protein, putative | transcript_product=Btz domain-containing protein, putative | location=Pf3D7_14_v3:618897-6233	Pf3D7_14_v3:618897-6233	PF3D7_1415400.1-p1	21	21	21	PF3D7_1415400	Btz domain-containing protein, putative	1	21	21	21	2	1	4	9	13	17	2	1	4	9	13	17	2	1	4	9	13	17	17.6	17.6	17.6	178.5	1474	1474	0	51.738	1.4	2.4	4.5	7.9	10.9	15.2	957100000	24.0391	23.3001	24.0321	27.4061	28.1337
PF3D7_1349200.1-p1 | transcript=PF3D7_1349200.1 | gene=PF3D7_1349200 | organism=Plasmodium_falciparum_3D7 | gene_product=glutamate--tRNA ligase | transcript_product=glutamate--tRNA ligase | location=Pf3D7_13_v3:1971890-1974481(-) | protein_length=863 | seq	Pf3D7_13_v3:1971890-1974481(-)	PF3D7_1349200.1-p1	21	21	21	PF3D7_1349200	glutamate--tRNA ligase	1	21	21	21	6	12	7	15	11	5	6	12	7	15	11	5	6	12	7	15	11	5	26.9	26.9	26.9	101.42	863	863	0	37.357	7.5	16.3	10.2	18.9	15.5	6.6	802370000	25.8818	27.1309	26.6531	28.1245	27.4176
PF3D7_1364100.1-p1 | transcript=PF3D7_1364100.1 | gene=PF3D7_1364100 | organism=Plasmodium_falciparum_3D7 | gene_product=6-cysteine protein P92 | transcript_product=6-cysteine protein P92 | location=Pf3D7_13_v3:2568556-2570946(+) | protein_length=796 | seq	Pf3D7_13_v3:2568556-2570946(+)	PF3D7_1364100.1-p1	21	21	21	PF3D7_1364100	6-cysteine protein P92	1	21	21	21	5	3	2	15	7	11	5	3	2	15	7	11	5	3	2	15	7	11	29.4	29.4	29.4	92.727	796	796	0	71.572	7.7	4	2.6	20.5	10.3	16.8	756620000	24.6909	25.5262	24.0742	28.2685	26.94
PF3D7_1421200.1-p1 | transcript=PF3D7_1421200.1 | gene=PF3D7_1421200 | organism=Plasmodium_falciparum_3D7 | gene_product=40S ribosomal protein S25 | transcript_product=40S ribosomal protein S25 | location=Pf3D7_14_v3:875687-876385(-) | protein_length=105 |	Pf3D7_14_v3:875687-876385(-)	PF3D7_1421200.1-p1	20	20	20	PF3D7_1421200	40S ribosomal protein S25	1	20	20	20	15	17	13	15	16	20	15	17	13	15	16	20	15	17	13	15	16	20	79	79	79	11.664	105	105	0	308.15	69.5	73.3	69.5	72.4	72.4	79	121200000000	33.5223	33.6209	33.3348	34.2768	34.7293
PF3D7_1408600.1-p1 | transcript=PF3D7_1408600.1 | gene=PF3D7_1408600 | organism=Plasmodium_falciparum_3D7 | gene_product=40S ribosomal protein S8e, putative | transcript_product=40S ribosomal protein S8e, putative | location=Pf3D7_14_v3:323317-324172(+) |	Pf3D7_14_v3:323317-324172(+)	PF3D7_1408600.1-p1	20	20	20	PF3D7_1408600	40S ribosomal protein S8e, putative	1	20	20	20	15	14	12	16	15	20	15	14	12	16	15	20	15	14	12	16	15	20	65.1	65.1	65.1	25.051	218	218	0	323.31	62.4	61	47.7	59.6	59.6	65.1	120600000000	33.1209	33.6616	33.209	34.2645	34.6426
PF3D7_1460700.1-p1 | transcript=PF3D7_1460700.1 | gene=PF3D7_1460700 | organism=Plasmodium_falciparum_3D7 | gene_product=60S ribosomal protein L27 | transcript_product=60S ribosomal protein L27 | location=Pf3D7_14_v3:2475501-2476473(-) | protein_length=146	Pf3D7_14_v3:2475501-2476473(-)	PF3D7_1460700.1-p1	20	20	20	PF3D7_1460700	60S ribosomal protein L27	1	20	20	20	13	13	9	14	12	18	13	13	9	14	12	18	13	13	9	14	12	18	71.9	71.9	71.9	16.745	146	146	0	194.37	69.9	61.6	54.8	69.9	67.8	71.9	22608000000	31.073	31.2925	31.0833	31.9095	32.2438
PF3D7_1407100.1-p1 | transcript=PF3D7_1407100.1 | gene=PF3D7_1407100 | organism=Plasmodium_falciparum_3D7 | gene_product=rRNA 2-O-methyltransferase fibrillarin, putative | transcript_product=rRNA 2-O-methyltransferase fibrillarin, putative | location=Pf3	Pf3	PF3D7_1407100.1-p1	20	20	20	PF3D7_1407100	rRNA 2-O-methyltransferase fibrillarin, putative	1	20	20	20	13	12	10	15	16	15	13	12	10	15	16	15	13	12	10	15	16	15	53.5	53.5	53.5	34.129	318	318	0	106.15	48.7	45.6	32.4	52.2	41.2	45.9	7.8353e+09	29.3894	29.5053	29.0607	30.4704	31.08
PF3D7_0935900.1-p1 | transcript=PF3D7_0935900.1 | gene=PF3D7_0935900 | organism=Plasmodium_falciparum_3D7 | gene_product=ring-exported protein 1 | transcript_product=ring-exported protein 1 | location=Pf3D7_09_v3:1420483-1422807(-) | protein_length=713 | s	Pf3D7_09_v3:1420483-1422807(-)	PF3D7_0935900.1-p1	20	20	20	PF3D7_0935900	ring-exported protein 1	1	20	20	20	5	5	4	17	16	9	5	5	4	17	16	9	5	5	4	17	16	9	38.3	38.3	38.3	83.04	713	713	0	78.501	12.6	11.8	4.9	35.1	26.5	25.9	1.8061e+09	26.8154	26.467	25.1247	29.5969	28.7477
PF3D7_0818800.1-p1 | transcript=PF3D7_0818800.1 | gene=PF3D7_0818800 | organism=Plasmodium_falciparum_3D7 | gene_product=U3 small nucleolar ribonucleoprotein protein IMP4, putative | transcript_product=U3 small nucleolar ribonucleoprotein protein IMP4, put		PF3D7_0818800.1-p1	20	20	20	PF3D7_0818800	U3 small nucleolar ribonucleoprotein protein IMP4, put	1	20	20	20	3	4	5	10	10	17	3	4	5	10	10	17	3	4	5	10	10	17	65.7	65.7	65.7	43.659	362	362	0	135.64	8.8	11	14.4	33.7	37.3	60.2	1.5918e+09	25.2272	25.9608	25.6483	28.038	28.5068
PF3D7_0810600.1-p1 | transcript=PF3D7_0810600.1 | gene=PF3D7_0810600 | organism=Plasmodium_falciparum_3D7 | gene_product=ATP-dependent RNA helicase DBP1, putative | transcript_product=ATP-dependent RNA helicase DBP1, putative | location=Pf3D7_08_v3:541971-	Pf3D7_08_v3:541971-	PF3D7_0810600.1-p1	21	21	20	PF3D7_0810600	ATP-dependent RNA helicase DBP1, putative	1	21	21	20	12	11	13	13	14	10	12	11	13	13	14	10	12	11	12	13	14	10	26.4	26.4	26.4	108.63	941	941	0	77.768	17	15.2	13.6	18.9	16.3	16.3	1.5062e+09	27.5508	27.8743	27.7624	28.1656	28.3055
PF3D7_0907600.1-p1 | transcript=PF3D7_0907600.1 | gene=PF3D7_0907600 | organism=Plasmodium_falciparum_3D7 | gene_product=translation initiation factor SUI1, putative | transcript_product=translation initiation factor SUI1, putative | location=Pf3D7_09_v3:3	Pf3D7_09_v3:3	PF3D7_0907600.1-p1	20	20	20	PF3D7_0907600	translation initiation factor SUI1, putative	1	20	20	20	3	6	3	10	11	14	3	6	3	10	11	14	3	6	3	10	11	14	29	29	29	95.281	818	818	0	72.095	5.1	10.1	4.4	15.9	18.3	20.3	976660000	25.4727	26.4634	26.0347	27.864	28.1289
PF3D7_1142500.1-p1 | transcript=PF3D7_1142500.1 | gene=PF3D7_1142500 | organism=Plasmodium_falciparum_3D7 | gene_product=60S ribosomal protein L28 | transcript_product=60S ribosomal protein L28 | location=Pf3D7_11_v3:1705696-1706573(-) | protein_length=127	Pf3D7_11_v3:1705696-1706573(-)	PF3D7_1142500.1-p1	19	19	19	PF3D7_1142500	60S ribosomal protein L28	1	19	19	19	14	13	11	16	14	18	14	13	11	16	14	18	14	13	11	16	14	18	74.8	74.8	74.8	14.407	127	127	0	323.31	65.4	66.9	68.5	70.9	67.7	74	212130000000	33.9485	34.3996	34.1731	35.4182	35.4512
PF3D7_0618300.1-p1 | transcript=PF3D7_0618300.1 | gene=PF3D7_0618300 | organism=Plasmodium_falciparum_3D7 | gene_product=60S ribosomal protein L27a, putative | transcript_product=60S ribosomal protein L27a, putative | location=Pf3D7_06_v3:768792-769456(+)	Pf3D7_06_v3:768792-769456(+)	PF3D7_0618300.1-p1	19	19	19	PF3D7_0618300	60S ribosomal protein L27a, putative	1	19	19	19	13	12	15	17	14	16	13	12	15	17	14	16	13	12	15	17	14	16	56.8	56.8	56.8	16.722	148	148	0	215.72	49.3	45.9	47.3	50	46.6	54.7	58714000000	32.1414	32.6284	32.8145	33.3067	33.4468
PF3D7_1108400.1-p1 | transcript=PF3D7_1108400.1 | gene=PF3D7_1108400 | organism=Plasmodium_falciparum_3D7 | gene_product=casein kinase 2, alpha subunit | transcript_product=casein kinase 2, alpha subunit | location=Pf3D7_11_v3:365093-366100(+) | protein_le	Pf3D7_11_v3:365093-366100(+)	PF3D7_1108400.1-p1	19	19	19	PF3D7_1108400	casein kinase 2, alpha subunit	1	19	19	19	7	14	10	11	10	14	7	14	10	11	10	14	7	14	10	11	10	14	67.8	67.8	67.8	39.89	335	335	0	98.602	26.9	58.5	36.4	46.3	41.2	57.3	4876800000	28.4479	29.698	29.3978	29.8148	29.8075
PF3D7_0517700.1-p1 | transcript=PF3D7_0517700.1 | gene=PF3D7_0517700 | organism=Plasmodium_falciparum_3D7 | gene_product=eukaryotic translation initiation factor 3 subunit B, putative | transcript_product=eukaryotic translation initiation factor 3 subunit		PF3D7_0517700.1-p1	19	19	19	PF3D7_0517700	eukaryotic translation initiation factor 3 subunit	1	19	19	19	11	12	9	14	14	10	11	12	9	14	14	10	11	12	9	14	14	10	31.8	31.8	31.8	84.056	716	716	0	91.122	15.1	20.8	13	18.2	20.8	14.8	1.9861e+09	27.537	28.2866	28.2309	29.029	28.5337
PF3D7_1444800.1-p1 | transcript=PF3D7_1444800.1 | gene=PF3D7_1444800 | organism=Plasmodium_falciparum_3D7 | gene_product=fructose-bisphosphate aldolase | transcript_product=fructose-bisphosphate aldolase | location=Pf3D7_14_v3:1844041-1845617(-) | protein_	Pf3D7_14_v3:1844041-1845617(-)	PF3D7_1444800.1-p1	19	19	19	PF3D7_1444800	fructose-bisphosphate aldolase	1	19	19	19	2	15	13	3	6	4	2	15	13	3	6	4	2	15	13	3	6	4	61.5	61.5	61.5	40.105	369	369	0	111.76	6	56.6	45	13.8	23	13.8	1103300000	24.6213	29.1326	28.1321	26.0162	26.1748
PF3D7_1145400.1-p1 | transcript=PF3D7_1145400.1 | gene=PF3D7_1145400 | organism=Plasmodium_falciparum_3D7 | gene_product=dynamin-like protein | transcript_product=dynamin-like protein | location=Pf3D7_11_v3:1800544-1803550(-) | protein_length=837 | sequenc	Pf3D7_11_v3:1800544-1803550(-)	PF3D7_1145400.1-p1	19	19	19	PF3D7_1145400	dynamin-like protein	1	19	19	19	7	8	9	13	11	7	7	8	9	13	11	7	7	8	9	13	11	7	27.8	27.8	27.8	96.373	837	837	0	64.139	8.1	10.2	10.6	18.4	14.1	11.1	824380000	26.6438	26.2335	26.6642	27.7816	27.4709
PF3D7_1015600.1-p1 | transcript=PF3D7_1015600.1 | gene=PF3D7_1015600 | organism=Plasmodium_falciparum_3D7 | gene_product=heat shock protein 60 | transcript_product=heat shock protein 60 | location=Pf3D7_10_v3:627044-629040(-) | protein_length=580 | sequenc	Pf3D7_10_v3:627044-629040(-)	PF3D7_1015600.1-p1	19	19	19	PF3D7_1015600	heat shock protein 60	1	19	19	19	7	16	11	6	5	4	7	16	11	6	5	4	7	16	11	6	5	4	42.1	42.1	42.1	62.55	580	580	0	49.252	17.2	33.3	24.7	13.1	10.2	8.1	668280000	25.9134	28.1855	27.3231	25.9338	25.3758
PF3D7_0706500.1-p1 | transcript=PF3D7_0706500.1 | gene=PF3D7_0706500 | organism=Plasmodium_falciparum_3D7 | gene_product=conserved Plasmodium protein, unknown function | transcript_product=conserved Plasmodium protein, unknown function | location=Pf3D7_07_	Pf3D7_07_	PF3D7_0706500.1-p1	19	19	19	PF3D7_0706500	conserved Plasmodium protein, unknown function	1	19	19	19	8	8	9	9	10	8	8	8	9	9	10	8	8	8	9	9	10	8	13	13	13	196.57	1706	1706	0	60.967	5.9	5.7	6.6	7.1	7.3	5.2	466820000	26.0205	25.4389	26.3195	26.7857	26.5287
PF3D7_1105000.1-p1 | transcript=PF3D7_1105000.1 | gene=PF3D7_1105000 | organism=Plasmodium_falciparum_3D7 | gene_product=histone H4 | transcript_product=histone H4 | location=Pf3D7_11_v3:221818-222129(-) | protein_length=103 | sequence_SO=chromosome | SO=p	Pf3D7_11_v3:221818-222129(-)	PF3D7_1105000.1-p1	18	18	18	PF3D7_1105000	histone H4	1	18	18	18	15	16	11	14	14	15	15	16	11	14	14	15	15	16	11	14	14	15	68.9	68.9	68.9	11.455	103	103	0	169.4	68	62.1	54.4	68	62.1	68.9	69842000000	33.4155	34.0124	34.1213	32.6489	32.7243
PF3D7_0517000.1-p1 | transcript=PF3D7_0517000.1 | gene=PF3D7_0517000 | organism=Plasmodium_falciparum_3D7 | gene_product=60S ribosomal protein L12, putative | transcript_product=60S ribosomal protein L12, putative | location=Pf3D7_05_v3:715765-716675(-) |	Pf3D7_05_v3:715765-716675(-)	PF3D7_0517000.1-p1	18	18	18	PF3D7_0517000	60S ribosomal protein L12, putative	1	18	18	18	15	12	8	15	16	14	15	12	8	15	16	14	15	12	8	15	16	14	78.8	78.8	78.8	18.112	165	165	0	206.94	69.1	65.5	51.5	70.9	75.2	70.9	37877000000	31.5575	31.6471	29.791	33.1071	33.3515
PF3D7_0814200.1-p1 | transcript=PF3D7_0814200.1 | gene=PF3D7_0814200 | organism=Plasmodium_falciparum_3D7 | gene_product=DNA/RNA-binding protein Alba 1 | transcript_product=DNA/RNA-binding protein Alba 1 | location=Pf3D7_08_v3:687340-688086(+) | protein_le	Pf3D7_08_v3:687340-688086(+)	PF3D7_0814200.1-p1	18	18	18	PF3D7_0814200	DNA/RNA-binding protein Alba 1	1	18	18	18	13	16	9	12	11	14	13	16	9	12	11	14	13	16	9	12	11	14	51.2	51.2	51.2	27.258	248	248	0	210.73	47.2	44.8	34.3	41.1	38.3	44	8635400000	29.6719	30.5038	30.3355	30.8999	30.3946
PF3D7_1447000.1-p1 | transcript=PF3D7_1447000.1 | gene=PF3D7_1447000 | organism=Plasmodium_falciparum_3D7 | gene_product=40S ribosomal protein S5 | transcript_product=40S ribosomal protein S5 | location=Pf3D7_14_v3:1929931-1931379(+) | protein_length=272 |	Pf3D7_14_v3:1929931-1931379(+)	PF3D7_1447000.1-p1	18	18	18	PF3D7_1447000	40S ribosomal protein S5	1	18	18	18	13	14	11	15	14	13	13	14	11	15	14	13	13	14	11	15	14	13	61	61	61	29.957	272	272	0	96.977	47.1	52.6	33.1	57	43.8	38.2	6.8108e+09	29.2527	29.9134	29.5793	30.6728	29.9428
PF3D7_0501600.1-p1 | transcript=PF3D7_0501600.1 | gene=PF3D7_0501600 | organism=Plasmodium_falciparum_3D7 | gene_product=rhoptry-associated protein 2 | transcript_product=rhoptry-associated protein 2 | location=Pf3D7_05_v3:84041-85237(-) | protein_length=3	Pf3D7_05_v3:84041-85237(-)	PF3D7_0501600.1-p1	18	18	18	PF3D7_0501600	rhoptry-associated protein 2	1	18	18	18	11	12	11	16	13	13	11	12	11	16	13	13	11	12	11	16	13	13	51	51	51	46.738	398	398	0	94.974	30.4	34.4	31.4	46.2	36.4	33.9	5624300000	28.479	29.4372	29.4407	30.6625	30.1605
PF3D7_1456800.1-p1 | transcript=PF3D7_1456800.1 | gene=PF3D7_1456800 | organism=Plasmodium_falciparum_3D7 | gene_product=V-type H(+)-translocating pyrophosphatase, putative | transcript_product=V-type H(+)-translocating pyrophosphatase, putative | location		PF3D7_1456800.1-p1	18	18	18	PF3D7_1456800	V-type H(+)-translocating pyrophosphatase, putative	1	18	18	18	9	9	8	14	14	11	9	9	8	14	14	11	9	9	8	14	14	11	23.6	23.6	23.6	76.416	717	717	0	79.409	12.4	14.4	12.1	17.3	19.2	13.9	3.2272e+09	27.8106	27.5751	28.3689	30.1826	29.2155
PF3D7_1410600.1-p1 | transcript=PF3D7_1410600.1 | gene=PF3D7_1410600 | organism=Plasmodium_falciparum_3D7 | gene_product=eukaryotic translation initiation factor 2 subunit gamma, putative | transcript_product=eukaryotic translation initiation factor 2 subu		PF3D7_1410600.1-p1	18	18	18	PF3D7_1410600	eukaryotic translation initiation factor 2 subu	1	18	18	18	9	14	12	11	8	10	9	14	12	11	8	10	9	14	12	11	8	10	53.8	53.8	53.8	51.244	465	465	0	107.94	24.9	41.9	31.4	32.9	20.4	30.5	2.9737e+09	28.2564	29.3154	28.9673	29.0108	28.8868
PF3D7_0520900.1-p1 | transcript=PF3D7_0520900.1 | gene=PF3D7_0520900 | organism=Plasmodium_falciparum_3D7 | gene_product=adenosylhomocysteinase | transcript_product=adenosylhomocysteinase | location=Pf3D7_05_v3:857038-858477(+) | protein_length=479 | seque	Pf3D7_05_v3:857038-858477(+)	PF3D7_0520900.1-p1	18	18	18	PF3D7_0520900	adenosylhomocysteinase	1	18	18	18	12	13	9	15	11	16	12	13	9	15	11	16	12	13	9	15	11	16	42.8	42.8	42.8	53.838	479	479	0	60.834	34.2	32.8	22.3	39.9	33.2	42.4	2.9499e+09	28.0818	28.8883	27.6331	29.5076	28.7672
PF3D7_0918000.1-p1 | transcript=PF3D7_0918000.1 | gene=PF3D7_0918000 | organism=Plasmodium_falciparum_3D7 | gene_product=glideosome-associated protein 50 | transcript_product=glideosome-associated protein 50 | location=Pf3D7_09_v3:742494-743684(-) | protei	Pf3D7_09_v3:742494-743684(-)	PF3D7_0918000.1-p1	18	18	18	PF3D7_0918000	glideosome-associated protein 50	1	18	18	18	10	5	9	8	8	12	10	5	9	8	8	12	10	5	9	8	8	12	47.2	47.2	47.2	44.604	396	396	0	96.338	35.6	11.6	28.5	18.9	20.7	41.2	2159100000	27.6618	27.5284	28.9585	28.4177	28.3657
PF3D7_1037300.1-p1 | transcript=PF3D7_1037300.1 | gene=PF3D7_1037300 | organism=Plasmodium_falciparum_3D7 | gene_product=ADP,ATP carrier protein 1 | transcript_product=ADP,ATP carrier protein 1 | location=Pf3D7_10_v3:1477940-1478845(-) | protein_length=301	Pf3D7_10_v3:1477940-1478845(-)	PF3D7_1037300.1-p1	18	18	18	PF3D7_1037300	ADP,ATP carrier protein 1	1	18	18	18	6	11	8	13	11	11	6	11	8	13	11	11	6	11	8	13	11	11	50.5	50.5	50.5	33.726	301	301	0	27.095	21.9	32.2	25.9	37.9	30.6	38.9	2.0937e+09	27.0657	28.9631	28.7785	28.5078	28.4451
PF3D7_1336900.1-p1 | transcript=PF3D7_1336900.1 | gene=PF3D7_1336900 | organism=Plasmodium_falciparum_3D7 | gene_product=tryptophan--tRNA ligase | transcript_product=tryptophan--tRNA ligase | location=Pf3D7_13_v3:1488061-1490262(-) | protein_length=632 | s	Pf3D7_13_v3:1488061-1490262(-)	PF3D7_1336900.1-p1	18	18	18	PF3D7_1336900	tryptophan--tRNA ligase	1	18	18	18	8	10	9	14	16	8	8	10	9	14	16	8	8	10	9	14	16	8	44.3	44.3	44.3	73.099	632	632	0	92.53	19.5	25	21	32.4	39.4	20.1	1.7081e+09	26.9949	27.7312	27.5611	28.415	28.9487
PF3D7_1132200.1-p1 | transcript=PF3D7_1132200.1 | gene=PF3D7_1132200 | organism=Plasmodium_falciparum_3D7 | gene_product=T-complex protein 1 subunit alpha | transcript_product=T-complex protein 1 subunit alpha | location=Pf3D7_11_v3:1248310-1250232(-) | pr	Pf3D7_11_v3:1248310-1250232(-)	PF3D7_1132200.1-p1	18	18	18	PF3D7_1132200	T-complex protein 1 subunit alpha	1	18	18	18	6	14	12	15	13	14	6	14	12	15	13	14	6	14	12	15	13	14	37.7	37.7	37.7	60.26	544	544	0	62.341	13.1	26.5	25	33.6	30.3	31.8	1.6798e+09	25.9589	27.8423	27.5694	28.9109	28.0843
PF3D7_1027100.1-p1 | transcript=PF3D7_1027100.1 | gene=PF3D7_1027100 | organism=Plasmodium_falciparum_3D7 | gene_product=U3 small nucleolar ribonucleoprotein protein MPP10, putative | transcript_product=U3 small nucleolar ribonucleoprotein protein MPP10, p		PF3D7_1027100.1-p1	18	18	18	PF3D7_1027100	U3 small nucleolar ribonucleoprotein protein MPP10, p	1	18	18	18	3	5	4	9	10	13	3	5	4	9	10	13	3	5	4	9	10	13	26.8	26.8	26.8	92.466	772	772	0	54.392	6.3	7.3	7	14	17.6	17.7	1175500000	24.9439	26.1846	25.1698	28.3666	28.3154
PF3D7_1436300.1-p1 | transcript=PF3D7_1436300.1 | gene=PF3D7_1436300 | organism=Plasmodium_falciparum_3D7 | gene_product=translocon component PTEX150 | transcript_product=translocon component PTEX150 | location=Pf3D7_14_v3:1479777-1482758(+) | protein_leng	Pf3D7_14_v3:1479777-1482758(+)	PF3D7_1436300.1-p1	18	18	18	PF3D7_1436300	translocon component PTEX150	1	18	18	18	2	5	1	17	8	12	2	5	1	17	8	12	2	5	1	17	8	12	20.6	20.6	20.6	112.41	993	993	0	71.518	3.5	9.2	1	20.6	13.6	15	710100000	22.2036	25.761	0	28.2286	27.0686
PF3D7_1034900.1-p1 | transcript=PF3D7_1034900.1 | gene=PF3D7_1034900 | organism=Plasmodium_falciparum_3D7 | gene_product=methionine--tRNA ligase | transcript_product=methionine--tRNA ligase | location=Pf3D7_10_v3:1383450-1386119(+) | protein_length=889 | s	Pf3D7_10_v3:1383450-1386119(+)	PF3D7_1034900.1-p1	18	18	18	PF3D7_1034900	methionine--tRNA ligase	1	18	18	18	4	4	7	15	8	3	4	4	7	15	8	3	4	4	7	15	8	3	21.7	21.7	21.7	104.17	889	889	0	50.546	5.2	4.9	9.3	17.9	11	3.8	558020000	25.4736	25.4787	25.975	27.671	26.908
PF3D7_1366300.1-p1 | transcript=PF3D7_1366300.1 | gene=PF3D7_1366300 | organism=Plasmodium_falciparum_3D7 | gene_product=conserved Plasmodium protein, unknown function | transcript_product=conserved Plasmodium protein, unknown function | location=Pf3D7_13_	Pf3D7_13_	PF3D7_1366300.1-p1	18	18	18	PF3D7_1366300	conserved Plasmodium protein, unknown function	1	18	18	18	1	1	0	11	11	13	1	1	0	11	11	13	1	1	0	11	11	13	5.1	5.1	5.1	494.68	4136	4136	0	62.855	0.5	0.3	0	3.3	3.2	3.6	410920000	22.789	22.5175	0	26.9621	27.0081
PF3D7_0624600.1-p1 | transcript=PF3D7_0624600.1 | gene=PF3D7_0624600 | organism=Plasmodium_falciparum_3D7 | gene_product=ISWI chromatin-remodeling complex ATPase | transcript_product=ISWI chromatin-remodeling complex ATPase | location=Pf3D7_06_v3:999524-10	Pf3D7_06_v3:999524-10	PF3D7_0624600.1-p1	19	19	18	PF3D7_0624600	ISWI chromatin-remodeling complex ATPase	1	19	19	18	6	9	10	2	6	4	6	9	10	2	6	4	5	9	10	2	6	4	7.5	7.5	7.3	315.62	2719	2719	0	23.314	2	3.7	4.3	0.8	2.4	1.5	278380000	25.2241	26.2391	26.504	22.2241	25.2558
PF3D7_1130100.1-p1 | transcript=PF3D7_1130100.1 | gene=PF3D7_1130100 | organism=Plasmodium_falciparum_3D7 | gene_product=60S ribosomal protein L38 | transcript_product=60S ribosomal protein L38 | location=Pf3D7_11_v3:1163094-1163357(-) | protein_length=87	Pf3D7_11_v3:1163094-1163357(-)	PF3D7_1130100.1-p1	17	17	17	PF3D7_1130100	60S ribosomal protein L38	1	17	17	17	15	12	9	12	15	15	15	12	9	12	15	15	15	12	9	12	15	15	78.2	78.2	78.2	10.314	87	87	0	125.73	72.4	55.2	47.1	57.5	65.5	70.1	108350000000	33.1326	33.5777	33.4495	34.2485	34.6739
PF3D7_0721600.1-p1 | transcript=PF3D7_0721600.1 | gene=PF3D7_0721600 | organism=Plasmodium_falciparum_3D7 | gene_product=40S ribosomal protein S5, putative | transcript_product=40S ribosomal protein S5, putative | location=Pf3D7_07_v3:931459-932164(-) | pr	Pf3D7_07_v3:931459-932164(-)	PF3D7_0721600.1-p1	17	17	17	PF3D7_0721600	40S ribosomal protein S5, putative	1	17	17	17	15	14	13	15	16	17	15	14	13	15	16	17	15	14	13	15	16	17	62.6	62.6	62.6	21.863	195	195	0	323.01	62.6	50.8	49.2	62.6	62.6	62.6	58607000000	32.2091	32.4673	32.465	33.1575	33.7491
PF3D7_1242700.1-p1 | transcript=PF3D7_1242700.1 | gene=PF3D7_1242700 | organism=Plasmodium_falciparum_3D7 | gene_product=40S ribosomal protein S17, putative | transcript_product=40S ribosomal protein S17, putative | location=Pf3D7_12_v3:1803653-1804483(+)	Pf3D7_12_v3:1803653-1804483(+)	PF3D7_1242700.1-p1	17	17	17	PF3D7_1242700	40S ribosomal protein S17, putative	1	17	17	17	14	14	12	13	17	15	14	14	12	13	17	15	14	14	12	13	17	15	71.5	71.5	71.5	16.067	137	137	0	116.83	71.5	70.8	62.8	62.8	71.5	70.8	47300000000	31.6104	32.864	33.3859	32.4438	33.1769
PF3D7_1143400.1-p1 | transcript=PF3D7_1143400.1 | gene=PF3D7_1143400 | organism=Plasmodium_falciparum_3D7 | gene_product=translation initiation factor eIF-1A, putative | transcript_product=translation initiation factor eIF-1A, putative | location=Pf3D7_11_	Pf3D7_11_	PF3D7_1143400.1-p1	17	17	17	PF3D7_1143400	translation initiation factor eIF-1A, putative	1	17	17	17	12	9	7	12	14	16	12	9	7	12	14	16	12	9	7	12	14	16	52.9	52.9	52.9	17.867	155	155	0	323.31	49	40	30.3	46.5	47.1	52.9	31718000000	31.6471	31.8303	31.4074	32.6065	33.0345
PF3D7_0307200.1-p1 | transcript=PF3D7_0307200.1 | gene=PF3D7_0307200 | organism=Plasmodium_falciparum_3D7 | gene_product=60S ribosomal protein L7, putative | transcript_product=60S ribosomal protein L7, putative | location=Pf3D7_03_v3:314976-316236(-) | pr	Pf3D7_03_v3:314976-316236(-)	PF3D7_0307200.1-p1	17	17	17	PF3D7_0307200	60S ribosomal protein L7, putative	1	17	17	17	10	10	11	15	12	14	10	10	11	15	12	14	10	10	11	15	12	14	47.1	47.1	47.1	30.523	257	257	0	136.97	34.6	38.5	34.6	47.1	38.9	38.9	4994100000	28.771	29.0076	29.4242	29.9917	29.8363
PF3D7_1247900.1-p1 | transcript=PF3D7_1247900.1 | gene=PF3D7_1247900 | organism=Plasmodium_falciparum_3D7 | gene_product=U3 small nucleolar RNA-associated protein 11, putative | transcript_product=U3 small nucleolar RNA-associated protein 11, putative | lo		PF3D7_1247900.1-p1	17	17	17	PF3D7_1247900	U3 small nucleolar RNA-associated protein 11, putative	1	17	17	17	4	6	5	9	9	15	4	6	5	9	9	15	4	6	5	9	9	15	61.3	61.3	61.3	25.668	212	212	0	169.26	26.4	38.2	29.2	48.6	42	57.5	3.3044e+09	25.6482	26.282	26.9426	29.1567	29.6018
PF3D7_1441200.1-p1 | transcript=PF3D7_1441200.1 | gene=PF3D7_1441200 | organism=Plasmodium_falciparum_3D7 | gene_product=60S ribosomal protein L1, putative | transcript_product=60S ribosomal protein L1, putative | location=Pf3D7_14_v3:1678662-1679486(+) |	Pf3D7_14_v3:1678662-1679486(+)	PF3D7_1441200.1-p1	17	17	17	PF3D7_1441200	60S ribosomal protein L1, putative	1	17	17	17	7	6	8	8	11	9	7	6	8	8	11	9	7	6	8	8	11	9	51.6	51.6	51.6	24.805	217	217	0	73.587	38.7	27.6	36.9	41.9	49.3	36.4	3.2516e+09	27.2293	28.7939	28.5505	29.3238	29.55
PF3D7_1238100.1-p1 | transcript=PF3D7_1238100.1 | gene=PF3D7_1238100 | organism=Plasmodium_falciparum_3D7 | gene_product=calcyclin binding protein, putative | transcript_product=calcyclin binding protein, putative | location=Pf3D7_12_v3:1583909-1584595(-)	Pf3D7_12_v3:1583909-1584595(-)	PF3D7_1238100.1-p1	17	17	17	PF3D7_1238100	calcyclin binding protein, putative	1	17	17	17	8	8	9	12	13	13	8	8	9	12	13	13	8	8	9	12	13	13	71.5	71.5	71.5	26.643	228	228	0	77.439	27.6	26.3	33.3	57	53.9	58.8	2708300000	26.9329	27.8359	27.7021	29.0203	29.4555
PF3D7_1311500.1-p1 | transcript=PF3D7_1311500.1 | gene=PF3D7_1311500 | organism=Plasmodium_falciparum_3D7 | gene_product=26S protease regulatory subunit 7, putative | transcript_product=26S protease regulatory subunit 7, putative | location=Pf3D7_13_v3:489	Pf3D7_13_v3:489	PF3D7_1311500.1-p1	18	18	17	PF3D7_1311500	26S protease regulatory subunit 7, putative	1	18	18	17	7	8	14	11	8	8	7	8	14	11	8	8	6	7	13	10	7	7	46.7	46.7	43.8	46.835	420	420	0	46.577	16.7	20	40.2	29.8	21	22.1	2.1026e+09	27.8693	28.0678	28.7229	28.7902	28.4043
PF3D7_0716800.1-p1 | transcript=PF3D7_0716800.1 | gene=PF3D7_0716800 | organism=Plasmodium_falciparum_3D7 | gene_product=eukaryotic translation initiation factor 3 subunit I, putative | transcript_product=eukaryotic translation initiation factor 3 subunit		PF3D7_0716800.1-p1	17	17	17	PF3D7_0716800	eukaryotic translation initiation factor 3 subunit	1	17	17	17	10	9	10	11	13	10	10	9	10	11	13	10	10	9	10	11	13	10	63.3	63.3	63.3	37.284	327	327	0	91.824	40.7	37.6	41.9	43.4	53.5	37	1.6341e+09	27.2096	27.6193	27.7052	28.7983	28.47
PF3D7_0528200.1-p1 | transcript=PF3D7_0528200.1 | gene=PF3D7_0528200 | organism=Plasmodium_falciparum_3D7 | gene_product=eukaryotic translation initiation factor 3 subunit E, putative | transcript_product=eukaryotic translation initiation factor 3 subunit		PF3D7_0528200.1-p1	17	17	17	PF3D7_0528200	eukaryotic translation initiation factor 3 subunit	1	17	17	17	7	9	10	12	11	7	7	9	10	12	11	7	7	9	10	12	11	7	31.5	31.5	31.5	61.418	517	517	0	46.364	17	18.2	17.2	22.1	21.9	13.5	1381500000	26.8651	27.6755	27.4686	28.4633	28.1817
PF3D7_0716100.1-p1 | transcript=PF3D7_0716100.1 | gene=PF3D7_0716100 | organism=Plasmodium_falciparum_3D7 | gene_product=protein SDA1, putative | transcript_product=protein SDA1, putative | location=Pf3D7_07_v3:707699-710908(-) | protein_length=1069 | sequ	Pf3D7_07_v3:707699-710908(-)	PF3D7_0716100.1-p1	17	17	17	PF3D7_0716100	protein SDA1, putative	1	17	17	17	1	1	1	10	13	12	1	1	1	10	13	12	1	1	1	10	13	12	11.6	11.6	11.6	126.48	1069	1069	0	30.65	0.7	0.7	0.7	8.2	7.9	9	1296000000	24.797	25.1593	25.3942	28.0047	28.5055
PF3D7_1008400.1-p1 | transcript=PF3D7_1008400.1 | gene=PF3D7_1008400 | organism=Plasmodium_falciparum_3D7 | gene_product=26S protease regulatory subunit 4, putative | transcript_product=26S protease regulatory subunit 4, putative | location=Pf3D7_10_v3:347	Pf3D7_10_v3:347	PF3D7_1008400.1-p1	17	17	17	PF3D7_1008400	26S protease regulatory subunit 4, putative	1	17	17	17	9	13	11	9	5	6	9	13	11	9	5	6	9	13	11	9	5	6	44.2	44.2	44.2	49.838	448	448	0	46.292	23.7	36.8	28.1	24.1	11.8	14.3	1.0498e+09	26.8306	27.7795	27.3219	27.6898	27.3292
PF3D7_0205900.1-p1 | transcript=PF3D7_0205900.1 | gene=PF3D7_0205900 | organism=Plasmodium_falciparum_3D7 | gene_product=26S proteasome regulatory subunit RPN1, putative | transcript_product=26S proteasome regulatory subunit RPN1, putative | location=Pf3D7	Pf3D7	PF3D7_0205900.1-p1	17	17	17	PF3D7_0205900	26S proteasome regulatory subunit RPN1, putative	1	17	17	17	8	13	9	11	10	7	8	13	9	11	10	7	8	13	9	11	10	7	21.2	21.2	21.2	108.36	966	966	0	42.216	9.4	17.7	8.6	13.9	10.4	9.3	1.0404e+09	26.5923	27.731	27.0801	28.0246	27.5512
PF3D7_1368200.1-p1 | transcript=PF3D7_1368200.1 | gene=PF3D7_1368200 | organism=Plasmodium_falciparum_3D7 | gene_product=ABC transporter E family member 1, putative | transcript_product=ABC transporter E family member 1, putative | location=Pf3D7_13_v3:271	Pf3D7_13_v3:271	PF3D7_1368200.1-p1	17	17	17	PF3D7_1368200	ABC transporter E family member 1, putative	1	17	17	17	6	10	6	8	10	8	6	10	6	8	10	8	6	10	6	8	10	8	27.9	27.9	27.9	70.269	619	619	0	33.414	11	17.4	10.3	15.8	18.6	14.4	934310000	26.8443	27.4019	26.9182	27.3529	27.5121
PF3D7_1434300.1-p1 | transcript=PF3D7_1434300.1 | gene=PF3D7_1434300 | organism=Plasmodium_falciparum_3D7 | gene_product=Hsp70/Hsp90 organizing protein | transcript_product=Hsp70/Hsp90 organizing protein | location=Pf3D7_14_v3:1372903-1374597(+) | protein_	Pf3D7_14_v3:1372903-1374597(+)	PF3D7_1434300.1-p1	17	17	17	PF3D7_1434300	Hsp70/Hsp90 organizing protein	1	17	17	17	3	14	8	12	8	6	3	14	8	12	8	6	3	14	8	12	8	6	35.3	35.3	35.3	66.056	564	564	0	35.591	5.1	27.3	13.7	23.6	12.4	11	931770000	24.9725	27.7653	27.3338	28.1362	26.6688
PF3D7_1332600.1-p1 | transcript=PF3D7_1332600.1 | gene=PF3D7_1332600 | organism=Plasmodium_falciparum_3D7 | gene_product=DNA-(apurinic or apyrimidinic site) lyase 1 | transcript_product=DNA-(apurinic or apyrimidinic site) lyase 1 | location=Pf3D7_13_v3:134	Pf3D7_13_v3:134	PF3D7_1332600.1-p1	17	17	17	PF3D7_1332600	DNA-(apurinic or apyrimidinic site) lyase 1	1	17	17	17	13	9	4	9	11	7	13	9	4	9	11	7	13	9	4	9	11	7	28.3	28.3	28.3	69.721	597	597	0	35.908	21.6	15.4	6.2	19.1	19.1	14.9	848520000	27.322	27.8724	25.0203	26.9594	27.5491
PF3D7_0801800.1-p1 | transcript=PF3D7_0801800.1 | gene=PF3D7_0801800 | organism=Plasmodium_falciparum_3D7 | gene_product=mannose-6-phosphate isomerase, putative | transcript_product=mannose-6-phosphate isomerase, putative | location=Pf3D7_08_v3:119032-1220	Pf3D7_08_v3:119032-1220	PF3D7_0801800.1-p1	17	17	17	PF3D7_0801800	mannose-6-phosphate isomerase, putative	1	17	17	17	4	4	8	10	5	5	4	4	8	10	5	5	4	4	8	10	5	5	17	17	17	117.66	1011	1011	0	67.841	5.3	5	7.9	13.7	6.6	4.8	561530000	25.8181	26.0652	26.6693	27.4498	26.0543
PF3D7_0106300.1-p1 | transcript=PF3D7_0106300.1 | gene=PF3D7_0106300 | organism=Plasmodium_falciparum_3D7 | gene_product=calcium-transporting ATPase | transcript_product=calcium-transporting ATPase | location=Pf3D7_01_v3:265208-269173(-) | protein_length=1	Pf3D7_01_v3:265208-269173(-)	PF3D7_0106300.1-p1	17	17	17	PF3D7_0106300	calcium-transporting ATPase	1	17	17	17	5	9	8	6	3	8	5	9	8	6	3	8	5	9	8	6	3	8	18.6	18.6	18.6	139.41	1228	1228	0	33.622	6.8	10.6	9.2	7.7	3.7	8.7	393710000	25.048	25.8187	26.8022	25.9493	24.9733
PF3D7_1454400.1-p1 | transcript=PF3D7_1454400.1 | gene=PF3D7_1454400 | organism=Plasmodium_falciparum_3D7 | gene_product=aminopeptidase P | transcript_product=aminopeptidase P | location=Pf3D7_14_v3:2234143-2236476(+) | protein_length=777 | sequence_SO=chr	Pf3D7_14_v3:2234143-2236476(+)	PF3D7_1454400.1-p1	17	17	17	PF3D7_1454400	aminopeptidase P	1	17	17	17	0	9	3	15	4	1	0	9	3	15	4	1	0	9	3	15	4	1	23.6	23.6	23.6	90.129	777	777	0	34.03	0	10.4	3.7	21.8	5.5	1.3	354690000	0	26.079	23.4575	27.7007	25.3356
PF3D7_0516200.1-p1 | transcript=PF3D7_0516200.1 | gene=PF3D7_0516200 | organism=Plasmodium_falciparum_3D7 | gene_product=40S ribosomal protein S11 | transcript_product=40S ribosomal protein S11 | location=Pf3D7_05_v3:675809-676614(-) | protein_length=151 |	Pf3D7_05_v3:675809-676614(-)	PF3D7_0516200.1-p1	16	16	16	PF3D7_0516200	40S ribosomal protein S11	1	16	16	16	15	13	14	15	15	15	15	13	14	15	15	15	15	13	14	15	15	15	60.3	60.3	60.3	16.076	151	151	0	323.31	56.3	54.3	58.3	59.6	59.6	59.6	144350000000	33.5487	33.7193	33.975	34.7852	35.0177
PF3D7_0519700.1-p1 | transcript=PF3D7_0519700.1 | gene=PF3D7_0519700 | organism=Plasmodium_falciparum_3D7 | gene_product=FoP domain-containing protein, putative | transcript_product=FoP domain-containing protein, putative | location=Pf3D7_05_v3:817066-8191	Pf3D7_05_v3:817066-8191	PF3D7_0519700.1-p1	16	16	16	PF3D7_0519700	FoP domain-containing protein, putative	1	16	16	16	11	12	13	12	14	15	11	12	13	12	14	15	11	12	13	12	14	15	53.6	53.6	53.6	22.734	192	192	0	223.32	46.4	49	46.4	44.3	53.6	53.6	40887000000	31.4414	31.4896	31.5828	32.8436	33.1751
PF3D7_1426000.1-p1 | transcript=PF3D7_1426000.1 | gene=PF3D7_1426000 | organism=Plasmodium_falciparum_3D7 | gene_product=60S ribosomal protein L21 | transcript_product=60S ribosomal protein L21 | location=Pf3D7_14_v3:1016133-1016618(-) | protein_length=161	Pf3D7_14_v3:1016133-1016618(-)	PF3D7_1426000.1-p1	16	16	16	PF3D7_1426000	60S ribosomal protein L21	1	16	16	16	15	13	13	15	14	15	15	13	13	15	14	15	15	13	13	15	14	15	57.1	57.1	57.1	18.795	161	161	0	65.978	56.5	50.9	50.9	55.3	54.7	56.5	32696000000	31.7791	31.8517	32.2308	32.6094	32.6655
PF3D7_0317600.1-p1 | transcript=PF3D7_0317600.1 | gene=PF3D7_0317600 | organism=Plasmodium_falciparum_3D7 | gene_product=40S ribosomal protein S11, putative | transcript_product=40S ribosomal protein S11, putative | location=Pf3D7_03_v3:725015-726130(+) |	Pf3D7_03_v3:725015-726130(+)	PF3D7_0317600.1-p1	16	16	16	PF3D7_0317600	40S ribosomal protein S11, putative	1	16	16	16	10	10	10	14	14	16	10	10	10	14	14	16	10	10	10	14	14	16	64	64	64	18.76	161	161	0	105.14	57.1	56.5	57.1	64	63.4	64	14508000000	30.1414	30.6157	31.0652	31.5668	31.7062
PF3D7_1414300.1-p1 | transcript=PF3D7_1414300.1 | gene=PF3D7_1414300 | organism=Plasmodium_falciparum_3D7 | gene_product=60S ribosomal protein L10, putative | transcript_product=60S ribosomal protein L10, putative | location=Pf3D7_14_v3:570802-571461(+) |	Pf3D7_14_v3:570802-571461(+)	PF3D7_1414300.1-p1	16	16	16	PF3D7_1414300	60S ribosomal protein L10, putative	1	16	16	16	12	9	10	9	14	11	12	9	10	9	14	11	12	9	10	9	14	11	58.9	58.9	58.9	25.216	219	219	0	95.635	37.9	30.6	36.1	27.9	55.7	46.1	7.7673e+09	29.438	29.732	30.0677	30.121	30.9139
PF3D7_0210900.1-p1 | transcript=PF3D7_0210900.1 | gene=PF3D7_0210900 | organism=Plasmodium_falciparum_3D7 | gene_product=conserved Plasmodium protein, unknown function | transcript_product=conserved Plasmodium protein, unknown function | location=Pf3D7_02_	Pf3D7_02_	PF3D7_0210900.1-p1	16	16	16	PF3D7_0210900	conserved Plasmodium protein, unknown function	1	16	16	16	12	10	7	12	13	9	12	10	7	12	13	9	12	10	7	12	13	9	30.3	30.3	30.3	32.541	284	284	0	113.5	27.1	24.3	23.6	27.8	24.6	24.3	7.721e+09	29.3458	29.8517	29.8549	30.4061	30.7851
PF3D7_1033200.1-p1 | transcript=PF3D7_1033200.1 | gene=PF3D7_1033200 | organism=Plasmodium_falciparum_3D7 | gene_product=early transcribed membrane protein 10.2 | transcript_product=early transcribed membrane protein 10.2 | location=Pf3D7_10_v3:1335222-133	Pf3D7_10_v3:1335222-133	PF3D7_1033200.1-p1	16	16	16	PF3D7_1033200	early transcribed membrane protein 10.2	1	16	16	16	8	11	8	10	10	11	8	11	8	10	10	11	8	11	8	10	10	11	44.2	44.2	44.2	38.925	355	355	0	106.93	24.5	34.9	20	28.2	36.1	38.9	2877400000	28.4865	28.855	28.5323	28.958	29.1969
PF3D7_1347500.1-p1 | transcript=PF3D7_1347500.1 | gene=PF3D7_1347500 | organism=Plasmodium_falciparum_3D7 | gene_product=DNA/RNA-binding protein Alba 4 | transcript_product=DNA/RNA-binding protein Alba 4 | location=Pf3D7_13_v3:1897983-1899362(-) | protein_	Pf3D7_13_v3:1897983-1899362(-)	PF3D7_1347500.1-p1	16	16	16	PF3D7_1347500	DNA/RNA-binding protein Alba 4	1	16	16	16	6	8	10	11	7	7	6	8	10	11	7	7	6	8	10	11	7	7	53	53	53	42.159	372	372	0	52.099	22	28	34.1	34.9	21.5	21.5	2353800000	27.6298	28.641	28.6487	29.2372	28.4256
PF3D7_1007700.1-p1 | transcript=PF3D7_1007700.1 | gene=PF3D7_1007700 | organism=Plasmodium_falciparum_3D7 | gene_product=AP2 domain transcription factor AP2-I | transcript_product=AP2 domain transcription factor AP2-I | location=Pf3D7_10_v3:301126-305919(-	Pf3D7_10_v3:301126-305919(-	PF3D7_1007700.1-p1	16	16	16	PF3D7_1007700	AP2 domain transcription factor AP2-I	1	16	16	16	9	12	13	10	11	9	9	12	13	10	11	9	9	12	13	10	11	9	10.3	10.3	10.3	182.66	1597	1597	0	95.403	4.8	8	8.9	6.2	7.4	6.1	2.12e+09	27.9169	28.2341	28.5744	28.2823	28.2041
PF3D7_1459400.1-p1 | transcript=PF3D7_1459400.1 | gene=PF3D7_1459400 | organism=Plasmodium_falciparum_3D7 | gene_product=conserved protein, unknown function | transcript_product=conserved protein, unknown function | location=Pf3D7_14_v3:2433361-2434383(-)	Pf3D7_14_v3:2433361-2434383(-)	PF3D7_1459400.1-p1	16	16	16	PF3D7_1459400	conserved protein, unknown function	1	16	16	16	10	12	9	9	10	8	10	12	9	9	10	8	10	12	9	9	10	8	52.9	52.9	52.9	40.068	340	340	0	163.27	35	37.9	26.8	25	31.8	27.1	1.7144e+09	27.7759	28.8388	28.1317	28.0845	27.9271
PF3D7_0807900.1-p1 | transcript=PF3D7_0807900.1 | gene=PF3D7_0807900 | organism=Plasmodium_falciparum_3D7 | gene_product=tyrosine--tRNA ligase | transcript_product=tyrosine--tRNA ligase | location=Pf3D7_08_v3:402595-404141(+) | protein_length=373 | sequenc	Pf3D7_08_v3:402595-404141(+)	PF3D7_0807900.1-p1	16	16	16	PF3D7_0807900	tyrosine--tRNA ligase	1	16	16	16	6	6	8	11	7	8	6	6	8	11	7	8	6	6	8	11	7	8	36.2	36.2	36.2	43.453	373	373	0	61.83	26	23.3	19.3	29.5	24.1	30.3	1.5622e+09	25.814	26.7329	27.1384	28.8477	28.562
PF3D7_1124600.1-p1 | transcript=PF3D7_1124600.1 | gene=PF3D7_1124600 | organism=Plasmodium_falciparum_3D7 | gene_product=ethanolamine kinase | transcript_product=ethanolamine kinase | location=Pf3D7_11_v3:970105-971376(-) | protein_length=423 | sequence_SO	Pf3D7_11_v3:970105-971376(-)	PF3D7_1124600.1-p1	16	16	16	PF3D7_1124600	ethanolamine kinase	1	16	16	16	6	6	8	11	7	9	6	6	8	11	7	9	6	6	8	11	7	9	42.3	42.3	42.3	49.913	423	423	0	45.121	21	15.1	23.9	27.9	18.9	23.4	1413300000	25.495	26.8059	27.2357	28.9933	27.5122
PF3D7_0722400.1-p1 | transcript=PF3D7_0722400.1 | gene=PF3D7_0722400 | organism=Plasmodium_falciparum_3D7 | gene_product=Obg-like ATPase 1, putative | transcript_product=Obg-like ATPase 1, putative | location=Pf3D7_07_v3:954784-956343(+) | protein_length=3	Pf3D7_07_v3:954784-956343(+)	PF3D7_0722400.1-p1	16	16	16	PF3D7_0722400	Obg-like ATPase 1, putative	1	16	16	16	7	11	11	11	12	10	7	11	11	11	12	10	7	11	11	11	12	10	56	56	56	45.163	393	393	0	42.505	24.4	38.4	36.6	38.2	43	34.6	1356700000	26.7811	28.1332	27.8289	28.2272	27.9243
PF3D7_1368400.1-p1 | transcript=PF3D7_1368400.1 | gene=PF3D7_1368400 | organism=Plasmodium_falciparum_3D7 | gene_product=ribosomal protein L1, putative | transcript_product=ribosomal protein L1, putative | location=Pf3D7_13_v3:2719490-2721420(-) | protein_	Pf3D7_13_v3:2719490-2721420(-)	PF3D7_1368400.1-p1	16	16	16	PF3D7_1368400	ribosomal protein L1, putative	1	16	16	16	4	2	3	8	11	14	4	2	3	8	11	14	4	2	3	8	11	14	50.3	50.3	50.3	38.264	320	320	0	65.98	13.4	5.3	10	27.8	37.2	45	1336900000	25.4958	24.7603	24.8429	27.6446	28.5112
PF3D7_0211800.1-p1 | transcript=PF3D7_0211800.1 | gene=PF3D7_0211800 | organism=Plasmodium_falciparum_3D7 | gene_product=asparagine--tRNA ligase | transcript_product=asparagine--tRNA ligase | location=Pf3D7_02_v3:475242-477074(+) | protein_length=610 | seq	Pf3D7_02_v3:475242-477074(+)	PF3D7_0211800.1-p1	16	16	16	PF3D7_0211800	asparagine--tRNA ligase	1	16	16	16	3	10	6	11	10	13	3	10	6	11	10	13	3	10	6	11	10	13	31.3	31.3	31.3	70.497	610	610	0	68.22	6.7	20.7	11	20.3	17.2	25.9	1.0075e+09	25.5486	27.5567	26.605	28.079	27.0998
PF3D7_0612900.1-p1 | transcript=PF3D7_0612900.1 | gene=PF3D7_0612900 | organism=Plasmodium_falciparum_3D7 | gene_product=nucleolar GTP-binding protein 1, putative | transcript_product=nucleolar GTP-binding protein 1, putative | location=Pf3D7_06_v3:531126-	Pf3D7_06_v3:531126-	PF3D7_0612900.1-p1	16	16	16	PF3D7_0612900	nucleolar GTP-binding protein 1, putative	1	16	16	16	1	6	6	6	7	12	1	6	6	6	7	12	1	6	6	6	7	12	21.1	21.1	21.1	79.533	686	686	0	32.082	2.2	9.8	8.5	7.9	10.5	18.2	754810000	22.5641	26.2975	25.9284	27.1839	27.0892
PF3D7_0214000.1-p1 | transcript=PF3D7_0214000.1 | gene=PF3D7_0214000 | organism=Plasmodium_falciparum_3D7 | gene_product=T-complex protein 1 subunit theta | transcript_product=T-complex protein 1 subunit theta | location=Pf3D7_02_v3:566121-567894(+) | prot	Pf3D7_02_v3:566121-567894(+)	PF3D7_0214000.1-p1	16	16	16	PF3D7_0214000	T-complex protein 1 subunit theta	1	16	16	16	3	7	7	10	9	8	3	7	7	10	9	8	3	7	7	10	9	8	34.5	34.5	34.5	60.958	542	542	0	26.398	5.5	16.2	16.6	22.9	19.2	16.1	636880000	23.84	26.4515	26.0819	27.5234	27.0718
PF3D7_0308200.1-p1 | transcript=PF3D7_0308200.1 | gene=PF3D7_0308200 | organism=Plasmodium_falciparum_3D7 | gene_product=T-complex protein 1 subunit eta | transcript_product=T-complex protein 1 subunit eta | location=Pf3D7_03_v3:362342-364233(-) | protein_	Pf3D7_03_v3:362342-364233(-)	PF3D7_0308200.1-p1	16	16	16	PF3D7_0308200	T-complex protein 1 subunit eta	1	16	16	16	1	4	4	12	5	6	1	4	4	12	5	6	1	4	4	12	5	6	35.8	35.8	35.8	59.577	539	539	0	57.538	3	8.2	10.2	27.3	10.6	16.9	401110000	0	24.959	25.2485	26.9861	26.7507
PF3D7_1311800.1-p1 | transcript=PF3D7_1311800.1 | gene=PF3D7_1311800 | organism=Plasmodium_falciparum_3D7 | gene_product=M1-family alanyl aminopeptidase | transcript_product=M1-family alanyl aminopeptidase | location=Pf3D7_13_v3:501790-505047(+) | protein_	Pf3D7_13_v3:501790-505047(+)	PF3D7_1311800.1-p1	16	16	16	PF3D7_1311800	M1-family alanyl aminopeptidase	1	16	16	16	0	10	5	6	3	0	0	10	5	6	3	0	0	10	5	6	3	0	19.4	19.4	19.4	126.06	1085	1085	0	23.443	0	12.4	5.6	7.1	2.7	0	266020000	0	26.7949	24.8163	26.3476	25.0464
PF3D7_0903900.1-p1 | transcript=PF3D7_0903900.1 | gene=PF3D7_0903900 | organism=Plasmodium_falciparum_3D7 | gene_product=60S ribosomal protein L32 | transcript_product=60S ribosomal protein L32 | location=Pf3D7_09_v3:185821-186383(+) | protein_length=131 |	Pf3D7_09_v3:185821-186383(+)	PF3D7_0903900.1-p1	15	15	15	PF3D7_0903900	60S ribosomal protein L32	1	15	15	15	11	13	8	11	12	14	11	13	8	11	12	14	11	13	8	11	12	14	51.1	51.1	51.1	15.526	131	131	0	179.13	49.6	51.1	42	48.9	49.6	51.1	48520000000	31.8993	32.4816	31.9385	33.3235	33.365
PF3D7_1341200.1-p1 | transcript=PF3D7_1341200.1 | gene=PF3D7_1341200 | organism=Plasmodium_falciparum_3D7 | gene_product=60S ribosomal protein L18, putative | transcript_product=60S ribosomal protein L18, putative | location=Pf3D7_13_v3:1633860-1634530(-)	Pf3D7_13_v3:1633860-1634530(-)	PF3D7_1341200.1-p1	15	15	15	PF3D7_1341200	60S ribosomal protein L18, putative	1	15	15	15	7	10	9	9	8	11	7	10	9	9	8	11	7	10	9	9	8	11	62.5	62.5	62.5	21.746	184	184	0	130.24	40.2	50.5	46.2	41.3	37.5	45.7	5815700000	28.8803	29.489	29.992	30.4223	29.6991
PF3D7_0424600.1-p1 | transcript=PF3D7_0424600.1 | gene=PF3D7_0424600 | organism=Plasmodium_falciparum_3D7 | gene_product=Plasmodium exported protein (PHISTb) | transcript_product=Plasmodium exported protein (PHISTb) | location=Pf3D7_04_v3:1113345-1114486(-	Pf3D7_04_v3:1113345-1114486(-	PF3D7_0424600.1-p1	15	15	15	PF3D7_0424600	Plasmodium exported protein (PHISTb)	1	15	15	15	11	13	12	13	12	11	11	13	12	13	12	11	11	13	12	13	12	11	39.2	39.2	39.2	35.961	309	309	0	175.23	29.4	39.2	37.5	37.5	39.2	33.3	4853400000	28.8024	29.6073	29.8765	29.9212	29.6581
PF3D7_0823200.1-p1 | transcript=PF3D7_0823200.1 | gene=PF3D7_0823200 | organism=Plasmodium_falciparum_3D7 | gene_product=RNA-binding protein | transcript_product=RNA-binding protein | location=Pf3D7_08_v3:1022629-1023846(-) | protein_length=286 | sequence_	Pf3D7_08_v3:1022629-1023846(-)	PF3D7_0823200.1-p1	15	15	15	PF3D7_0823200	RNA-binding protein	1	15	15	15	9	12	9	14	12	11	9	12	9	14	12	11	9	12	9	14	12	11	55.6	55.6	55.6	32.441	286	286	0	63.369	47.6	49	42.7	49.7	49	42.3	2.1329e+09	27.4181	28.3727	27.9172	28.6399	28.7809
PF3D7_1136500.1-p1 | transcript=PF3D7_1136500.1 | gene=PF3D7_1136500 | organism=Plasmodium_falciparum_3D7 | gene_product=casein kinase 1 | transcript_product=casein kinase 1 | location=Pf3D7_11_v3:1433141-1435170(-) | protein_length=323 | sequence_SO=chrom	Pf3D7_11_v3:1433141-1435170(-)	PF3D7_1136500.1-p1;PF3D7_1136500.2-p1	15;15	15;15	15;15	PF3D7_1136500	casein kinase 1	2	15	15	15	11	11	10	11	10	11	11	11	10	11	10	11	11	11	10	11	10	11	42.4	42.4	42.4	37.63	323	323;324	0	90.136	33.4	32.8	28.2	30.3	34.1	32.5	1.9624e+09	27.9774	28.4334	28.0685	28.3628	28.4904
PF3D7_1223100.1-p1 | transcript=PF3D7_1223100.1 | gene=PF3D7_1223100 | organism=Plasmodium_falciparum_3D7 | gene_product=cAMP-dependent protein kinase regulatory subunit | transcript_product=cAMP-dependent protein kinase regulatory subunit | location=Pf3D7	Pf3D7	PF3D7_1223100.1-p1	15	15	15	PF3D7_1223100	cAMP-dependent protein kinase regulatory subunit	1	15	15	15	10	13	10	10	8	11	10	13	10	10	8	11	10	13	10	10	8	11	31.3	31.3	31.3	50.832	441	441	0	74.57	25.9	30.8	21.3	24.7	21.8	20.6	1.6887e+09	27.6378	28.5883	28.4036	27.972	27.2779
PF3D7_1206000.1-p1 | transcript=PF3D7_1206000.1 | gene=PF3D7_1206000 | organism=Plasmodium_falciparum_3D7 | gene_product=shewanella-like protein phosphatase 2 | transcript_product=shewanella-like protein phosphatase 2 | location=Pf3D7_12_v3:270300-271214(-	Pf3D7_12_v3:270300-271214(-	PF3D7_1206000.1-p1	15	15	15	PF3D7_1206000	shewanella-like protein phosphatase 2	1	15	15	15	13	11	7	6	9	4	13	11	7	6	9	4	13	11	7	6	9	4	46.7	46.7	46.7	35.686	304	304	0	74.043	44.4	33.2	19.4	20.1	31.9	14.5	1.5678e+09	28.2346	28.8326	28.5911	26.6863	27.7619
PF3D7_1248900.1-p1 | transcript=PF3D7_1248900.1 | gene=PF3D7_1248900 | organism=Plasmodium_falciparum_3D7 | gene_product=26S protease regulatory subunit 8, putative | transcript_product=26S protease regulatory subunit 8, putative | location=Pf3D7_12_v3:200	Pf3D7_12_v3:200	PF3D7_1248900.1-p1	16	15	15	PF3D7_1248900	26S protease regulatory subunit 8, putative	1	16	15	15	10	9	12	13	9	10	9	8	11	12	8	9	9	8	11	12	8	9	45.5	42.8	42.8	49.545	435	435	0	59.279	26.2	24.6	32.4	33.8	22.3	27.6	1391400000	27.3009	27.8599	27.7698	28.2649	27.6026
PF3D7_1428300.1-p1 | transcript=PF3D7_1428300.1 | gene=PF3D7_1428300 | organism=Plasmodium_falciparum_3D7 | gene_product=proliferation-associated protein 2g4, putative | transcript_product=proliferation-associated protein 2g4, putative | location=Pf3D7_14_	Pf3D7_14_	PF3D7_1428300.1-p1	15	15	15	PF3D7_1428300	proliferation-associated protein 2g4, putative	1	15	15	15	7	11	6	11	10	9	7	11	6	11	10	9	7	11	6	11	10	9	37.7	37.7	37.7	42.641	377	377	0	30.062	19.1	30.5	17.5	26.8	27.9	23.9	1232100000	26.4089	27.8897	27.3265	27.976	28.151
PF3D7_0621200.1-p1 | transcript=PF3D7_0621200.1 | gene=PF3D7_0621200 | organism=Plasmodium_falciparum_3D7 | gene_product=pyridoxine biosynthesis protein PDX1 | transcript_product=pyridoxine biosynthesis protein PDX1 | location=Pf3D7_06_v3:871297-872202(-)	Pf3D7_06_v3:871297-872202(-)	PF3D7_0621200.1-p1	15	15	15	PF3D7_0621200	pyridoxine biosynthesis protein PDX1	1	15	15	15	5	9	11	12	6	4	5	9	11	12	6	4	5	9	11	12	6	4	39.9	39.9	39.9	33.013	301	301	0	49.986	15	24.3	34.2	35.9	22.6	15.6	1087700000	26.2407	27.5419	27.9433	28.4077	26.8904
PF3D7_0320300.1-p1 | transcript=PF3D7_0320300.1 | gene=PF3D7_0320300 | organism=Plasmodium_falciparum_3D7 | gene_product=T-complex protein 1 subunit epsilon | transcript_product=T-complex protein 1 subunit epsilon | location=Pf3D7_03_v3:845713-847320(+) |	Pf3D7_03_v3:845713-847320(+)	PF3D7_0320300.1-p1	15	15	15	PF3D7_0320300	T-complex protein 1 subunit epsilon	1	15	15	15	5	10	11	12	9	13	5	10	11	12	9	13	5	10	11	12	9	13	30.8	30.8	30.8	59.175	535	535	0	36.959	9.9	19.6	20.6	23.7	15.7	27.5	1.0334e+09	25.5439	27.1045	27.2583	27.9374	27.397
PF3D7_0920800.1-p1 | transcript=PF3D7_0920800.1 | gene=PF3D7_0920800 | organism=Plasmodium_falciparum_3D7 | gene_product=inosine-5-monophosphate dehydrogenase | transcript_product=inosine-5-monophosphate dehydrogenase | location=Pf3D7_09_v3:852525-854057	Pf3D7_09_v3:852525-854057	PF3D7_0920800.1-p1	15	15	15	PF3D7_0920800	inosine-5-monophosphate dehydrogenase	1	15	15	15	4	5	8	7	5	9	4	5	8	7	5	9	4	5	8	7	5	9	35.1	35.1	35.1	56.15	510	510	0	37.989	8.8	11.2	19.4	13.7	11.6	20	795750000	25.7154	26.6404	27.3051	27.6262	26.5761
PF3D7_0111800.1-p1 | transcript=PF3D7_0111800.1 | gene=PF3D7_0111800 | organism=Plasmodium_falciparum_3D7 | gene_product=eukaryotic translation initiation factor 4E, putative | transcript_product=eukaryotic translation initiation factor 4E, putative | loca		PF3D7_0111800.1-p1	15	15	15	PF3D7_0111800	eukaryotic translation initiation factor 4E, putative	1	15	15	15	5	4	5	5	6	10	5	4	5	5	6	10	5	4	5	5	6	10	26.1	26.1	26.1	73.03	620	620	0	29.598	6.1	6.9	8.4	8.9	11	16.9	675870000	26.0472	26.4514	26.1302	25.9813	26.8571
PF3D7_0904800.1-p1 | transcript=PF3D7_0904800.1 | gene=PF3D7_0904800 | organism=Plasmodium_falciparum_3D7 | gene_product=replication protein A1, small fragment | transcript_product=replication protein A1, small fragment | location=Pf3D7_09_v3:222271-224156	Pf3D7_09_v3:222271-224156	PF3D7_0904800.1-p1	15	15	15	PF3D7_0904800	replication protein A1, small fragment	1	15	15	15	6	10	10	8	6	6	6	10	10	8	6	6	6	10	10	8	6	6	27.9	27.9	27.9	56.234	484	484	0	25.282	12.6	22.1	23.3	16.7	11.4	9.5	659130000	26.2971	27.3077	27.2316	26.7313	26.1146
PF3D7_1241800.1-p1 | transcript=PF3D7_1241800.1 | gene=PF3D7_1241800 | organism=Plasmodium_falciparum_3D7 | gene_product=ATP-dependent RNA helicase DBP9, putative | transcript_product=ATP-dependent RNA helicase DBP9, putative | location=Pf3D7_12_v3:1780012	Pf3D7_12_v3:1780012	PF3D7_1241800.1-p1	15	15	15	PF3D7_1241800	ATP-dependent RNA helicase DBP9, putative	1	15	15	15	0	1	1	9	10	8	0	1	1	9	10	8	0	1	1	9	10	8	17.8	17.8	17.8	103.11	878	878	0	24.969	0	1.9	1.1	11.4	13.3	11	306270000	0	21.3662	22.4161	26.1109	27.299
PF3D7_1124900.1-p1 | transcript=PF3D7_1124900.1 | gene=PF3D7_1124900 | organism=Plasmodium_falciparum_3D7 | gene_product=60S ribosomal protein L35, putative | transcript_product=60S ribosomal protein L35, putative | location=Pf3D7_11_v3:981945-983086(+) |	Pf3D7_11_v3:981945-983086(+)	PF3D7_1124900.1-p1	14	14	14	PF3D7_1124900	60S ribosomal protein L35, putative	1	14	14	14	9	9	8	11	9	9	9	9	8	11	9	9	9	9	8	11	9	9	38.7	38.7	38.7	14.748	124	124	0	150.6	25	25	28.2	31.5	24.2	30.6	70715000000	32.5793	33.0998	33.2222	33.4734	33.9108
PF3D7_0316800.1-p1 | transcript=PF3D7_0316800.1 | gene=PF3D7_0316800 | organism=Plasmodium_falciparum_3D7 | gene_product=40S ribosomal protein S15A, putative | transcript_product=40S ribosomal protein S15A, putative | location=Pf3D7_03_v3:677842-678474(+)	Pf3D7_03_v3:677842-678474(+)	PF3D7_0316800.1-p1	14	14	14	PF3D7_0316800	40S ribosomal protein S15A, putative	1	14	14	14	12	11	8	12	13	14	12	11	8	12	13	14	12	11	8	12	13	14	76.2	76.2	76.2	14.873	130	130	0	126.12	67.7	61.5	45.4	61.5	67.7	76.2	16366000000	30.273	30.5064	30.4296	31.4294	32.2662
PF3D7_1426100.1-p1 | transcript=PF3D7_1426100.1 | gene=PF3D7_1426100 | organism=Plasmodium_falciparum_3D7 | gene_product=transcription factor BTF3, putative | transcript_product=transcription factor BTF3, putative | location=Pf3D7_14_v3:1018745-1019260(-)	Pf3D7_14_v3:1018745-1019260(-)	PF3D7_1426100.1-p1	14	14	14	PF3D7_1426100	transcription factor BTF3, putative	1	14	14	14	7	9	6	9	9	8	7	9	6	9	9	8	7	9	6	9	9	8	66.1	66.1	66.1	19.393	171	171	0	204.52	42.7	45.6	34.5	57.9	50.3	38	3.9748e+09	28.0269	29.134	27.6389	29.6369	30.2702
PF3D7_1006800.1-p1 | transcript=PF3D7_1006800.1 | gene=PF3D7_1006800 | organism=Plasmodium_falciparum_3D7 | gene_product=G-strand-binding protein 2 | transcript_product=G-strand-binding protein 2 | location=Pf3D7_10_v3:277621-279168(+) | protein_length=246	Pf3D7_10_v3:277621-279168(+)	PF3D7_1006800.1-p1	14	14	14	PF3D7_1006800	G-strand-binding protein 2	1	14	14	14	11	10	6	7	9	8	11	10	6	7	9	8	11	10	6	7	9	8	61	61	61	29.53	246	246	0	93.442	45.1	54.1	24	35.4	47.6	40.7	2894100000	28.6172	29.0791	28.1969	29.2073	29.4896
PF3D7_0919000.1-p1 | transcript=PF3D7_0919000.1 | gene=PF3D7_0919000 | organism=Plasmodium_falciparum_3D7 | gene_product=nucleosome assembly protein | transcript_product=nucleosome assembly protein | location=Pf3D7_09_v3:781368-782675(-) | protein_length=2	Pf3D7_09_v3:781368-782675(-)	PF3D7_0919000.1-p1	14	14	14	PF3D7_0919000	nucleosome assembly protein	1	14	14	14	10	11	6	9	7	10	10	11	6	9	7	10	10	11	6	9	7	10	38.7	38.7	38.7	31.826	269	269	0	114.4	35.3	31.2	17.8	36.8	19	34.2	2337100000	27.853	28.7867	27.9611	28.2695	28.4849
PF3D7_1033600.1-p1 | transcript=PF3D7_1033600.1 | gene=PF3D7_1033600 | organism=Plasmodium_falciparum_3D7 | gene_product=pre-mRNA-splicing factor CEF1, putative | transcript_product=pre-mRNA-splicing factor CEF1, putative | location=Pf3D7_10_v3:1344150-134	Pf3D7_10_v3:1344150-134	PF3D7_1033600.1-p1	14	14	14	PF3D7_1033600	pre-mRNA-splicing factor CEF1, putative	1	14	14	14	7	7	6	6	9	11	7	7	6	6	9	11	7	7	6	6	9	11	15.2	15.2	15.2	108.41	915	915	0	24.346	8.7	8.5	7.4	6.4	11.4	14	1.8726e+09	26.8143	27.814	27.9118	27.9737	29.0557
PF3D7_1129100.1-p1 | transcript=PF3D7_1129100.1 | gene=PF3D7_1129100 | organism=Plasmodium_falciparum_3D7 | gene_product=parasitophorous vacuolar protein 1 | transcript_product=parasitophorous vacuolar protein 1 | location=Pf3D7_11_v3:1125952-1127310(+) |	Pf3D7_11_v3:1125952-1127310(+)	PF3D7_1129100.1-p1	14	14	14	PF3D7_1129100	parasitophorous vacuolar protein 1	1	14	14	14	6	8	8	10	8	9	6	8	8	10	8	9	6	8	8	10	8	9	30.1	30.1	30.1	51.951	452	452	0	42.468	13.1	17	18.1	22.6	16.8	19	1.8462e+09	27.2145	28.1612	27.9535	28.5947	28.6055
PF3D7_1109400.1-p1 | transcript=PF3D7_1109400.1 | gene=PF3D7_1109400 | organism=Plasmodium_falciparum_3D7 | gene_product=essential nuclear protein 1, putative | transcript_product=essential nuclear protein 1, putative | location=Pf3D7_11_v3:390644-393331(-	Pf3D7_11_v3:390644-393331(-	PF3D7_1109400.1-p1	14	14	14	PF3D7_1109400	essential nuclear protein 1, putative	1	14	14	14	4	4	3	8	11	10	4	4	3	8	11	10	4	4	3	8	11	10	36.5	36.5	36.5	51.703	436	436	0	90.287	11	11.2	7.8	22.9	30.3	32.6	1386100000	26.2072	26.316	26.6447	27.9631	28.696
PF3D7_0921800.1-p1 | transcript=PF3D7_0921800.1 | gene=PF3D7_0921800 | organism=Plasmodium_falciparum_3D7 | gene_product=ribosome production factor 1, putative | transcript_product=ribosome production factor 1, putative | location=Pf3D7_09_v3:886065-887389	Pf3D7_09_v3:886065-887389	PF3D7_0921800.1-p1	14	14	14	PF3D7_0921800	ribosome production factor 1, putative	1	14	14	14	4	8	6	11	8	11	4	8	6	11	8	11	4	8	6	11	8	11	46.3	46.3	46.3	39.169	328	328	0	58.716	14.6	26.2	13.7	33.5	25	37.5	1369500000	26.0234	26.9428	26.8098	28.4621	28.3047
PF3D7_0812400.1-p1 | transcript=PF3D7_0812400.1 | gene=PF3D7_0812400 | organism=Plasmodium_falciparum_3D7 | gene_product=karyopherin alpha | transcript_product=karyopherin alpha | location=Pf3D7_08_v3:621805-623442(-) | protein_length=545 | sequence_SO=chr	Pf3D7_08_v3:621805-623442(-)	PF3D7_0812400.1-p1	14	14	14	PF3D7_0812400	karyopherin alpha	1	14	14	14	6	8	5	10	9	11	6	8	5	10	9	11	6	8	5	10	9	11	25.3	25.3	25.3	61.158	545	545	0	32.562	15	20.6	12.5	16	18.7	21.7	1331400000	26.6783	27.7441	27.1551	28.3392	27.7774
PF3D7_0903700.1-p1 | transcript=PF3D7_0903700.1 | gene=PF3D7_0903700 | organism=Plasmodium_falciparum_3D7 | gene_product=alpha tubulin 1 | transcript_product=alpha tubulin 1 | location=Pf3D7_09_v3:175542-177442(+) | protein_length=453 | sequence_SO=chromos	Pf3D7_09_v3:175542-177442(+)	PF3D7_0903700.1-p1;PF3D7_0422300.1-p1	14;7	14;7	14;7	PF3D7_0903700	alpha tubulin 1	2	14	14	14	9	9	7	7	8	9	9	9	7	7	8	9	9	9	7	7	8	9	38.4	38.4	38.4	50.296	453	453;450	0	59.057	27.6	25.6	15.7	19	23.8	18.3	1144800000	26.5833	27.4748	27.6589	27.6898	27.4364
PF3D7_1412800.1-p1 | transcript=PF3D7_1412800.1 | gene=PF3D7_1412800 | organism=Plasmodium_falciparum_3D7 | gene_product=glycylpeptide N-tetradecanoyltransferase | transcript_product=glycylpeptide N-tetradecanoyltransferase | location=Pf3D7_14_v3:516574-51	Pf3D7_14_v3:516574-51	PF3D7_1412800.1-p1	14	14	14	PF3D7_1412800	glycylpeptide N-tetradecanoyltransferase	1	14	14	14	6	7	7	7	12	8	6	7	7	7	12	8	6	7	7	7	12	8	36.3	36.3	36.3	47.97	410	410	0	25.798	16.3	20.7	18.3	19.5	31.2	22.9	1132800000	26.3239	27.5834	26.816	27.2881	28.3786
PF3D7_1247400.1-p1 | transcript=PF3D7_1247400.1 | gene=PF3D7_1247400 | organism=Plasmodium_falciparum_3D7 | gene_product=peptidyl-prolyl cis-trans isomerase FKBP35 | transcript_product=peptidyl-prolyl cis-trans isomerase FKBP35 | location=Pf3D7_12_v3:19551	Pf3D7_12_v3:19551	PF3D7_1247400.1-p1	14	14	14	PF3D7_1247400	peptidyl-prolyl cis-trans isomerase FKBP35	1	14	14	14	7	10	8	12	8	8	7	10	8	12	8	8	7	10	8	12	8	8	45.1	45.1	45.1	34.826	304	304	0	34.208	26.3	35.9	26.6	44.7	29.3	32.6	1102200000	26.4415	27.0959	27.0562	28.4426	27.5514
PF3D7_1130400.1-p1 | transcript=PF3D7_1130400.1 | gene=PF3D7_1130400 | organism=Plasmodium_falciparum_3D7 | gene_product=26S protease regulatory subunit 6A, putative | transcript_product=26S protease regulatory subunit 6A, putative | location=Pf3D7_11_v3:1	Pf3D7_11_v3:1	PF3D7_1130400.1-p1	14	14	14	PF3D7_1130400	26S protease regulatory subunit 6A, putative	1	14	14	14	8	9	6	7	6	7	8	9	6	7	6	7	8	9	6	7	6	7	42.1	42.1	42.1	49.54	439	439	0	48.722	20.5	25.7	17.3	23.7	19.6	22.6	961500000	26.6566	27.8013	27.2973	27.6652	27.0393
PF3D7_1211900.1-p1 | transcript=PF3D7_1211900.1 | gene=PF3D7_1211900 | organism=Plasmodium_falciparum_3D7 | gene_product=non-SERCA-type Ca2+ -transporting P-ATPase | transcript_product=non-SERCA-type Ca2+ -transporting P-ATPase | location=Pf3D7_12_v3:52900	Pf3D7_12_v3:52900	PF3D7_1211900.1-p1	14	14	14	PF3D7_1211900	non-SERCA-type Ca2+ -transporting P-ATPase	1	14	14	14	6	6	5	13	9	9	6	6	5	13	9	9	6	6	5	13	9	9	14.8	14.8	14.8	140.26	1264	1264	0	39.97	6.1	7.3	5.7	14.2	10.4	10.4	939080000	25.5112	26.3807	25.8268	28.4926	27.4782
PF3D7_1306400.1-p1 | transcript=PF3D7_1306400.1 | gene=PF3D7_1306400 | organism=Plasmodium_falciparum_3D7 | gene_product=26S protease regulatory subunit 10B, putative | transcript_product=26S protease regulatory subunit 10B, putative | location=Pf3D7_13_v3	Pf3D7_13_v3	PF3D7_1306400.1-p1	15	14	14	PF3D7_1306400	26S protease regulatory subunit 10B, putative	1	15	14	14	8	11	10	10	8	8	7	10	9	9	7	7	7	10	9	9	7	7	47.1	44	44	44.677	393	393	0	57.653	25.4	31	29	32.3	26.2	29.8	913090000	26.7593	27.6713	27.4521	27.424	26.4288
PF3D7_0415500.1-p1 | transcript=PF3D7_0415500.1 | gene=PF3D7_0415500 | organism=Plasmodium_falciparum_3D7 | gene_product=nuclear cap-binding protein subunit 2, putative | transcript_product=nuclear cap-binding protein subunit 2, putative | location=Pf3D7_0	Pf3D7_0	PF3D7_0415500.1-p1	14	14	14	PF3D7_0415500	nuclear cap-binding protein subunit 2, putative	1	14	14	14	5	6	4	10	10	11	5	6	4	10	10	11	5	6	4	10	10	11	63.2	63.2	63.2	28.004	234	234	0	60.871	24.4	34.2	18.8	44	49.1	55.6	842330000	24.651	25.8901	25.2975	27.8096	27.6389
PF3D7_1366900.1-p1 | transcript=PF3D7_1366900.1 | gene=PF3D7_1366900 | organism=Plasmodium_falciparum_3D7 | gene_product=conserved protein, unknown function | transcript_product=conserved protein, unknown function | location=Pf3D7_13_v3:2675590-2677966(+)	Pf3D7_13_v3:2675590-2677966(+)	PF3D7_1366900.1-p1	14	14	14	PF3D7_1366900	conserved protein, unknown function	1	14	14	14	8	8	7	8	8	8	8	8	7	8	8	8	8	8	7	8	8	8	22.3	22.3	22.3	78.573	685	685	0	98.815	14.3	13.9	13.7	14.5	14.3	14.3	833430000	26.5256	27.0621	26.5482	27.1668	27.2405
PF3D7_0507500.1-p1 | transcript=PF3D7_0507500.1 | gene=PF3D7_0507500 | organism=Plasmodium_falciparum_3D7 | gene_product=subtilisin-like protease 1 | transcript_product=subtilisin-like protease 1 | location=Pf3D7_05_v3:307490-309556(-) | protein_length=688	Pf3D7_05_v3:307490-309556(-)	PF3D7_0507500.1-p1	14	14	14	PF3D7_0507500	subtilisin-like protease 1	1	14	14	14	8	8	9	3	9	1	8	8	9	3	9	1	8	8	9	3	9	1	23	23	23	77.646	688	688	0	36.106	17.7	13.8	15.3	3.6	13.5	1.2	754890000	27.1661	27.7706	27.2786	26.2655	26.8231
PF3D7_0501500.1-p1 | transcript=PF3D7_0501500.1 | gene=PF3D7_0501500 | organism=Plasmodium_falciparum_3D7 | gene_product=rhoptry-associated protein 3 | transcript_product=rhoptry-associated protein 3 | location=Pf3D7_05_v3:81134-82336(-) | protein_length=4	Pf3D7_05_v3:81134-82336(-)	PF3D7_0501500.1-p1	14	14	14	PF3D7_0501500	rhoptry-associated protein 3	1	14	14	14	6	6	5	9	8	6	6	6	5	9	8	6	6	6	5	9	8	6	35	35	35	47.004	400	400	0	34.514	18.8	19.2	11.5	30	23.5	18.5	689490000	25.6315	26.0453	25.9747	27.9924	27.162
PF3D7_1142400.1-p1 | transcript=PF3D7_1142400.1 | gene=PF3D7_1142400 | organism=Plasmodium_falciparum_3D7 | gene_product=coproporphyrinogen-III oxidase | transcript_product=coproporphyrinogen-III oxidase | location=Pf3D7_11_v3:1702089-1703642(-) | protein_	Pf3D7_11_v3:1702089-1703642(-)	PF3D7_1142400.1-p1	14	14	14	PF3D7_1142400	coproporphyrinogen-III oxidase	1	14	14	14	3	7	6	9	10	4	3	7	6	9	10	4	3	7	6	9	10	4	29.1	29.1	29.1	56.342	470	470	0	23.448	6.4	15.5	14.7	21.5	19.4	10	685650000	25.5057	26.4017	26.0944	27.3437	27.7437
PF3D7_1419000.1-p1 | transcript=PF3D7_1419000.1 | gene=PF3D7_1419000 | organism=Plasmodium_falciparum_3D7 | gene_product=conserved Plasmodium protein, unknown function | transcript_product=conserved Plasmodium protein, unknown function | location=Pf3D7_14_	Pf3D7_14_	PF3D7_1419000.1-p1	14	14	14	PF3D7_1419000	conserved Plasmodium protein, unknown function	1	14	14	14	5	5	4	1	4	11	5	5	4	1	4	11	5	5	4	1	4	11	13	13	13	136.94	1166	1166	0	49.691	5.3	5.7	5.3	1.1	4.8	11.8	573150000	26.6804	26.761	25.8316	25.3255	25.4512
PF3D7_0709700.1-p1 | transcript=PF3D7_0709700.1 | gene=PF3D7_0709700 | organism=Plasmodium_falciparum_3D7 | gene_product=prodrug activation and resistance esterase | transcript_product=prodrug activation and resistance esterase | location=Pf3D7_07_v3:43508	Pf3D7_07_v3:43508	PF3D7_0709700.1-p1	14	14	14	PF3D7_0709700	prodrug activation and resistance esterase	1	14	14	14	7	7	7	4	6	2	7	7	7	4	6	2	7	7	7	4	6	2	44.8	44.8	44.8	42.357	368	368	0	117.81	25.3	27.7	24.5	14.7	19.8	7.6	571930000	25.8755	26.9041	26.7537	25.7311	27.2369
PF3D7_1441400.1-p1 | transcript=PF3D7_1441400.1 | gene=PF3D7_1441400 | organism=Plasmodium_falciparum_3D7 | gene_product=FACT complex subunit SSRP1, putative | transcript_product=FACT complex subunit SSRP1, putative | location=Pf3D7_14_v3:1690993-1692513(+	Pf3D7_14_v3:1690993-1692513(+	PF3D7_1441400.1-p1	14	14	14	PF3D7_1441400	FACT complex subunit SSRP1, putative	1	14	14	14	3	10	11	3	4	3	3	10	11	3	4	3	3	10	11	3	4	3	29.8	29.8	29.8	58.786	506	506	0	26.538	6.7	20.6	25.7	7.3	9.5	5.9	538310000	25.3392	27.4379	27.7102	25.0626	24.8404
PF3D7_0725300.1-p1 | transcript=PF3D7_0725300.1 | gene=PF3D7_0725300 | organism=Plasmodium_falciparum_3D7 | gene_product=WD repeat-containing protein, putative | transcript_product=WD repeat-containing protein, putative | location=Pf3D7_07_v3:1072202-10747	Pf3D7_07_v3:1072202-10747	PF3D7_0725300.1-p1	14	14	14	PF3D7_0725300	WD repeat-containing protein, putative	1	14	14	14	0	0	1	8	13	4	0	0	1	8	13	4	0	0	1	8	13	4	17	17	17	93.451	793	793	0	28.794	0	0	1.1	10.3	17	5.5	463000000	0	0	23.9835	27.0647	27.7742
PF3D7_1105700.1-p1 | transcript=PF3D7_1105700.1 | gene=PF3D7_1105700 | organism=Plasmodium_falciparum_3D7 | gene_product=tRNA-splicing ligase RtcB, putative | transcript_product=tRNA-splicing ligase RtcB, putative | location=Pf3D7_11_v3:247451-248971(+) |	Pf3D7_11_v3:247451-248971(+)	PF3D7_1105700.1-p1	14	14	14	PF3D7_1105700	tRNA-splicing ligase RtcB, putative	1	14	14	14	5	7	8	4	4	3	5	7	8	4	4	3	5	7	8	4	4	3	37	37	37	56.32	506	506	0	29.374	11.9	20	22.3	11.9	10.3	9.7	452520000	26.0274	26.0814	26.3384	26.5234	26.2032
PF3D7_0527900.1-p1 | transcript=PF3D7_0527900.1 | gene=PF3D7_0527900 | organism=Plasmodium_falciparum_3D7 | gene_product=ATP-dependent RNA helicase DDX41, putative | transcript_product=ATP-dependent RNA helicase DDX41, putative | location=Pf3D7_05_v3:11536	Pf3D7_05_v3:11536	PF3D7_0527900.1-p1	14	14	14	PF3D7_0527900	ATP-dependent RNA helicase DDX41, putative	1	14	14	14	2	3	1	5	11	8	2	3	1	5	11	8	2	3	1	5	11	8	24.1	24.1	24.1	76.204	665	665	0	28.48	4.4	5.4	2	7.5	18.5	12.6	432190000	22.9679	24.4804	21.5338	26.3288	27.7864
PF3D7_1354300.1-p1 | transcript=PF3D7_1354300.1 | gene=PF3D7_1354300 | organism=Plasmodium_falciparum_3D7 | gene_product=large subunit rRNA methyltransferase, putative | transcript_product=large subunit rRNA methyltransferase, putative | location=Pf3D7_13_	Pf3D7_13_	PF3D7_1354300.1-p1	14	14	14	PF3D7_1354300	large subunit rRNA methyltransferase, putative	1	14	14	14	0	2	3	7	9	8	0	2	3	7	9	8	0	2	3	7	9	8	12.4	12.4	12.4	120.25	1019	1019	0	13.001	0	1.7	2.6	5.6	6.8	8.7	396780000	0	24.97	24.2538	26.5635	27.0076
PF3D7_1361800.1-p1 | transcript=PF3D7_1361800.1 | gene=PF3D7_1361800 | organism=Plasmodium_falciparum_3D7 | gene_product=glideosome-associated connector | transcript_product=glideosome-associated connector | location=Pf3D7_13_v3:2473530-2481626(+) | protei	Pf3D7_13_v3:2473530-2481626(+)	PF3D7_1361800.1-p1	14	14	14	PF3D7_1361800	glideosome-associated connector	1	14	14	14	2	4	10	7	4	6	2	4	10	7	4	6	2	4	10	7	4	6	7	7	7	291.02	2605	2605	0	26.804	0.8	1.7	4.9	3.5	1.7	2.8	366110000	24.0552	24.8447	26.5488	26.5137	25.4852
PF3D7_1207000.1-p1 | transcript=PF3D7_1207000.1 | gene=PF3D7_1207000 | organism=Plasmodium_falciparum_3D7 | gene_product=conserved Plasmodium protein, unknown function | transcript_product=conserved Plasmodium protein, unknown function | location=Pf3D7_12_	Pf3D7_12_	PF3D7_1207000.1-p1	14	14	14	PF3D7_1207000	conserved Plasmodium protein, unknown function	1	14	14	14	6	3	6	2	5	8	6	3	6	2	5	8	6	3	6	2	5	8	5.5	5.5	5.5	311.42	2612	2612	0	17.38	2.5	1.3	2.4	0.8	2.2	3.2	303570000	25.5208	25.0459	25.5915	24.7427	26.0835
PF3D7_1468100.1-p1 | transcript=PF3D7_1468100.1 | gene=PF3D7_1468100 | organism=Plasmodium_falciparum_3D7 | gene_product=MORC family protein | transcript_product=MORC family protein | location=Pf3D7_14_v3:2786308-2794323(-) | protein_length=2558 | sequence	Pf3D7_14_v3:2786308-2794323(-)	PF3D7_1468100.1-p1	14	14	14	PF3D7_1468100	MORC family protein	1	14	14	14	5	10	11	0	1	0	5	10	11	0	1	0	5	10	11	0	1	0	6.6	6.6	6.6	295.83	2558	2558	0	23.361	2	4.5	5.1	0	0.4	0	296350000	24.9629	27.1454	26.6502	0	23.2355
PF3D7_1317800.1-p1 | transcript=PF3D7_1317800.1 | gene=PF3D7_1317800 | organism=Plasmodium_falciparum_3D7 | gene_product=40S ribosomal protein S19 | transcript_product=40S ribosomal protein S19 | location=Pf3D7_13_v3:740527-741454(+) | protein_length=145 |	Pf3D7_13_v3:740527-741454(+)	PF3D7_1317800.1-p1	13	13	13	PF3D7_1317800	40S ribosomal protein S19	1	13	13	13	10	9	8	9	10	10	10	9	8	9	10	10	10	9	8	9	10	10	72.4	72.4	72.4	16.763	145	145	0	231.97	53.8	68.3	51	53.8	70.3	70.3	66407000000	32.8889	33.0295	32.9238	33.5058	33.777
PF3D7_1323400.1-p1 | transcript=PF3D7_1323400.1 | gene=PF3D7_1323400 | organism=Plasmodium_falciparum_3D7 | gene_product=60S ribosomal protein L23 | transcript_product=60S ribosomal protein L23 | location=Pf3D7_13_v3:971847-973036(-) | protein_length=190 |	Pf3D7_13_v3:971847-973036(-)	PF3D7_1323400.1-p1	13	13	13	PF3D7_1323400	60S ribosomal protein L23	1	13	13	13	10	11	11	12	12	13	10	11	11	12	12	13	10	11	11	12	12	13	40	40	40	22.092	190	190	0	323.31	40	40	33.7	40	40	40	58875000000	32.3764	32.517	32.4942	33.3182	33.5169
PF3D7_1109900.1-p1 | transcript=PF3D7_1109900.1 | gene=PF3D7_1109900 | organism=Plasmodium_falciparum_3D7 | gene_product=60S ribosomal protein L36 | transcript_product=60S ribosomal protein L36 | location=Pf3D7_11_v3:397124-397775(+) | protein_length=112 |	Pf3D7_11_v3:397124-397775(+)	PF3D7_1109900.1-p1	13	13	13	PF3D7_1109900	60S ribosomal protein L36	1	13	13	13	7	9	7	8	9	13	7	9	7	8	9	13	7	9	7	8	9	13	62.5	62.5	62.5	12.787	112	112	0	97.797	44.6	45.5	37.5	38.4	49.1	62.5	50548000000	32.0179	32.1333	30.8417	33.1537	33.689
PF3D7_0817900.1-p1 | transcript=PF3D7_0817900.1 | gene=PF3D7_0817900 | organism=Plasmodium_falciparum_3D7 | gene_product=high mobility group protein B2 | transcript_product=high mobility group protein B2 | location=Pf3D7_08_v3:816803-817102(-) | protein_le	Pf3D7_08_v3:816803-817102(-)	PF3D7_0817900.1-p1	13	13	13	PF3D7_0817900	high mobility group protein B2	1	13	13	13	9	8	7	10	10	10	9	8	7	10	10	10	9	8	7	10	10	10	69.7	69.7	69.7	11.534	99	99	0	70.615	67.7	60.6	49.5	62.6	61.6	62.6	23813000000	31.8876	31.8556	31.0381	32.2214	32.4831
PF3D7_1309100.1-p1 | transcript=PF3D7_1309100.1 | gene=PF3D7_1309100 | organism=Plasmodium_falciparum_3D7 | gene_product=60S ribosomal protein L24, putative | transcript_product=60S ribosomal protein L24, putative | location=Pf3D7_13_v3:418820-420121(+) |	Pf3D7_13_v3:418820-420121(+)	PF3D7_1309100.1-p1	13	13	13	PF3D7_1309100	60S ribosomal protein L24, putative	1	13	13	13	9	7	6	9	8	9	9	7	6	9	8	9	9	7	6	9	8	9	50.6	50.6	50.6	19.245	162	162	0	182.08	36.4	25.3	29	35.8	28.4	40.7	17337000000	30.773	30.9083	30.974	31.6573	31.801
PF3D7_0306900.1-p1 | transcript=PF3D7_0306900.1 | gene=PF3D7_0306900 | organism=Plasmodium_falciparum_3D7 | gene_product=40S ribosomal protein S23, putative | transcript_product=40S ribosomal protein S23, putative | location=Pf3D7_03_v3:310652-311805(+) |	Pf3D7_03_v3:310652-311805(+)	PF3D7_0306900.1-p1	13	13	13	PF3D7_0306900	40S ribosomal protein S23, putative	1	13	13	13	6	3	3	8	7	8	6	3	3	8	7	8	6	3	3	8	7	8	59.3	59.3	59.3	16.13	145	145	0	105.69	38.6	32.4	27.6	53.1	40	49.7	16584000000	29.2648	30.7142	30.8811	31.3051	31.9298
PF3D7_1202900.1-p1 | transcript=PF3D7_1202900.1 | gene=PF3D7_1202900 | organism=Plasmodium_falciparum_3D7 | gene_product=high mobility group protein B1 | transcript_product=high mobility group protein B1 | location=Pf3D7_12_v3:162429-162722(-) | protein_le	Pf3D7_12_v3:162429-162722(-)	PF3D7_1202900.1-p1	13	13	13	PF3D7_1202900	high mobility group protein B1	1	13	13	13	11	12	8	11	11	10	11	12	8	11	11	10	11	12	8	11	11	10	63.9	63.9	63.9	11.331	97	97	0	101.09	63.9	63.9	61.9	63.9	63.9	63.9	13727000000	31.3445	31.903	30.8748	30.5457	30.891
PF3D7_1471100.1-p1 | transcript=PF3D7_1471100.1 | gene=PF3D7_1471100 | organism=Plasmodium_falciparum_3D7 | gene_product=exported protein 2 | transcript_product=exported protein 2 | location=Pf3D7_14_v3:2905163-2906565(-) | protein_length=287 | sequence_SO	Pf3D7_14_v3:2905163-2906565(-)	PF3D7_1471100.1-p1	13	13	13	PF3D7_1471100	exported protein 2	1	13	13	13	6	6	5	11	10	11	6	6	5	11	10	11	6	6	5	11	10	11	32.1	32.1	32.1	33.411	287	287	0	103.02	18.8	18.5	16.7	28.2	25.4	27.5	11149000000	28.0778	29.442	29.0057	31.8521	31.4238
PF3D7_1351400.1-p1 | transcript=PF3D7_1351400.1 | gene=PF3D7_1351400 | organism=Plasmodium_falciparum_3D7 | gene_product=60S ribosomal protein L17, putative | transcript_product=60S ribosomal protein L17, putative | location=Pf3D7_13_v3:2052108-2053384(+)	Pf3D7_13_v3:2052108-2053384(+)	PF3D7_1351400.1-p1	13	13	13	PF3D7_1351400	60S ribosomal protein L17, putative	1	13	13	13	11	7	7	10	12	12	11	7	7	10	12	12	11	7	7	10	12	12	44.3	44.3	44.3	23.414	203	203	0	143.44	41.9	32.5	32	41.9	43.3	42.4	8.206e+09	29.3723	29.6671	29.2722	30.8382	30.9792
PF3D7_1026800.1-p1 | transcript=PF3D7_1026800.1 | gene=PF3D7_1026800 | organism=Plasmodium_falciparum_3D7 | gene_product=40S ribosomal protein S2 | transcript_product=40S ribosomal protein S2 | location=Pf3D7_10_v3:1122962-1124037(+) | protein_length=263 |	Pf3D7_10_v3:1122962-1124037(+)	PF3D7_1026800.1-p1	13	13	13	PF3D7_1026800	40S ribosomal protein S2	1	13	13	13	8	11	11	10	12	12	8	11	11	10	12	12	8	11	11	10	12	12	64.6	64.6	64.6	29.856	263	263	0	118.82	38.8	58.6	54.8	49	61.6	61.6	5828700000	28.6732	29.1384	29.4977	30.1592	30.4095
PF3D7_1341300.1-p1 | transcript=PF3D7_1341300.1 | gene=PF3D7_1341300 | organism=Plasmodium_falciparum_3D7 | gene_product=60S ribosomal protein L18-2, putative | transcript_product=60S ribosomal protein L18-2, putative | location=Pf3D7_13_v3:1636556-1637833	Pf3D7_13_v3:1636556-1637833	PF3D7_1341300.1-p1	13	13	13	PF3D7_1341300	60S ribosomal protein L18-2, putative	1	13	13	13	10	9	7	9	12	13	10	9	7	9	12	13	10	9	7	9	12	13	41.7	41.7	41.7	21.453	187	187	0	146.43	31.6	34.2	33.7	34.2	39	41.7	5647400000	28.8531	28.8313	28.0929	30.1057	30.1708
PF3D7_0416800.1-p1 | transcript=PF3D7_0416800.1 | gene=PF3D7_0416800 | organism=Plasmodium_falciparum_3D7 | gene_product=small GTP-binding protein sar1 | transcript_product=small GTP-binding protein sar1 | location=Pf3D7_04_v3:729962-731223(+) | protein_le	Pf3D7_04_v3:729962-731223(+)	PF3D7_0416800.1-p1	13	13	13	PF3D7_0416800	small GTP-binding protein sar1	1	13	13	13	9	12	6	8	11	11	9	12	6	8	11	11	9	12	6	8	11	11	72.4	72.4	72.4	22.02	192	192	0	109.71	66.7	71.9	46.4	56.2	62.5	71.9	4389600000	28.5256	29.8991	28.9369	29.876	29.2999
PF3D7_1016300.1-p1 | transcript=PF3D7_1016300.1 | gene=PF3D7_1016300 | organism=Plasmodium_falciparum_3D7 | gene_product=GBP130 protein | transcript_product=GBP130 protein | location=Pf3D7_10_v3:650898-653567(-) | protein_length=824 | sequence_SO=chromosom	Pf3D7_10_v3:650898-653567(-)	PF3D7_1016300.1-p1;PF3D7_0937000.1-p1	13;1	13;1	13;1	PF3D7_1016300	GBP130 protein	2	13	13	13	7	5	5	9	9	4	7	5	5	9	9	4	7	5	5	9	9	4	62	62	62	95.843	824	824;357	0	150.83	56.3	45.5	51.6	45.5	57.5	39.4	1356200000	27.2013	27.3862	27.0379	28.2715	28.3096
PF3D7_0728000.1-p1 | transcript=PF3D7_0728000.1 | gene=PF3D7_0728000 | organism=Plasmodium_falciparum_3D7 | gene_product=eukaryotic translation initiation factor 2 subunit alpha | transcript_product=eukaryotic translation initiation factor 2 subunit alpha		PF3D7_0728000.1-p1	13	13	13	PF3D7_0728000	eukaryotic translation initiation factor 2 subunit alpha	1	13	13	13	8	8	8	8	8	4	8	8	8	8	8	4	8	8	8	8	8	4	38.3	38.3	38.3	37.82	329	329	0	43.39	25.5	25.2	29.2	28.6	27.7	17.3	1231800000	27.2133	27.8555	27.4576	28.1416	27.8055
PF3D7_1334500.1-p1 | transcript=PF3D7_1334500.1 | gene=PF3D7_1334500 | organism=Plasmodium_falciparum_3D7 | gene_product=MSP7-like protein | transcript_product=MSP7-like protein | location=Pf3D7_13_v3:1405731-1407512(-) | protein_length=593 | sequence_SO=c	Pf3D7_13_v3:1405731-1407512(-)	PF3D7_1334500.1-p1	13	13	13	PF3D7_1334500	MSP7-like protein	1	13	13	13	5	3	2	11	5	8	5	3	2	11	5	8	5	3	2	11	5	8	20.4	20.4	20.4	70.66	593	593	0	88.587	9.3	6.2	4.2	20.1	8.1	12.5	1217900000	26.673	26.8574	26.2696	28.4872	27.9955
PF3D7_0823800.1-p1 | transcript=PF3D7_0823800.1 | gene=PF3D7_0823800 | organism=Plasmodium_falciparum_3D7 | gene_product=DnaJ protein, putative | transcript_product=DnaJ protein, putative | location=Pf3D7_08_v3:1043813-1045780(+) | protein_length=655 | seq	Pf3D7_08_v3:1043813-1045780(+)	PF3D7_0823800.1-p1	13	13	13	PF3D7_0823800	DnaJ protein, putative	1	13	13	13	7	7	9	4	6	6	7	7	9	4	6	6	7	7	9	4	6	6	18.5	18.5	18.5	76.681	655	655	0	43.396	11	9.6	14.7	6	8.2	7.2	1.0626e+09	26.8681	27.4399	27.6761	27.0234	27.6049
PF3D7_1108600.1-p1 | transcript=PF3D7_1108600.1 | gene=PF3D7_1108600 | organism=Plasmodium_falciparum_3D7 | gene_product=endoplasmic reticulum-resident calcium binding protein | transcript_product=endoplasmic reticulum-resident calcium binding protein | lo		PF3D7_1108600.1-p1	13	13	13	PF3D7_1108600	endoplasmic reticulum-resident calcium binding protein	1	13	13	13	3	7	6	6	9	5	3	7	6	6	9	5	3	7	6	6	9	5	46.6	46.6	46.6	39.374	343	343	0	71.589	13.4	31.2	21.9	29.4	38.8	21	959490000	25.0933	27.0848	26.4949	27.5344	28.0481
PF3D7_1225500.1-p1 | transcript=PF3D7_1225500.1 | gene=PF3D7_1225500 | organism=Plasmodium_falciparum_3D7 | gene_product=small subunit rRNA processing factor, putative | transcript_product=small subunit rRNA processing factor, putative | location=Pf3D7_12_	Pf3D7_12_	PF3D7_1225500.1-p1	13	13	13	PF3D7_1225500	small subunit rRNA processing factor, putative	1	13	13	13	3	4	5	8	11	11	3	4	5	8	11	11	3	4	5	8	11	11	26.6	26.6	26.6	52.53	443	443	0	78.657	7.9	11.1	14.7	19.4	26.4	24.4	950190000	25.2114	26.0649	25.9752	27.7221	28.1578
PF3D7_0916700.1-p1 | transcript=PF3D7_0916700.1 | gene=PF3D7_0916700 | organism=Plasmodium_falciparum_3D7 | gene_product=RNA-binding protein musashi, putative | transcript_product=RNA-binding protein musashi, putative | location=Pf3D7_09_v3:696863-698029(-	Pf3D7_09_v3:696863-698029(-	PF3D7_0916700.1-p1	13	13	13	PF3D7_0916700	RNA-binding protein musashi, putative	1	13	13	13	4	9	8	10	7	5	4	9	8	10	7	5	4	9	8	10	7	5	32.5	32.5	32.5	45.142	388	388	0	24.94	11.9	26.3	20.9	26	18.8	12.6	934000000	26.4293	27.388	26.8964	27.9639	27.1908
PF3D7_0413600.1-p1 | transcript=PF3D7_0413600.1 | gene=PF3D7_0413600 | organism=Plasmodium_falciparum_3D7 | gene_product=26S protease regulatory subunit 6B, putative | transcript_product=26S protease regulatory subunit 6B, putative | location=Pf3D7_04_v3:6	Pf3D7_04_v3:6	PF3D7_0413600.1-p1	13	13	13	PF3D7_0413600	26S protease regulatory subunit 6B, putative	1	13	13	13	6	8	5	5	8	4	6	8	5	5	8	4	6	8	5	5	8	4	41.3	41.3	41.3	44.666	392	392	0	62.323	19.4	32.1	19.6	17.1	26.5	16.1	553800000	26.0242	26.6592	26.5494	25.8096	27.2474
PF3D7_1004400.1-p1 | transcript=PF3D7_1004400.1 | gene=PF3D7_1004400 | organism=Plasmodium_falciparum_3D7 | gene_product=RNA-binding protein, putative | transcript_product=RNA-binding protein, putative | location=Pf3D7_10_v3:207000-209642(-) | protein_leng	Pf3D7_10_v3:207000-209642(-)	PF3D7_1004400.1-p1	13	13	13	PF3D7_1004400	RNA-binding protein, putative	1	13	13	13	0	6	8	8	6	4	0	6	8	8	6	4	0	6	8	8	6	4	13.9	13.9	13.9	106.3	880	880	0	30.264	0	8.2	9	10.2	7.2	5.3	332790000	0	25.0532	25.5109	26.9237	26.1391
PF3D7_1029600.1-p1 | transcript=PF3D7_1029600.1 | gene=PF3D7_1029600 | organism=Plasmodium_falciparum_3D7 | gene_product=adenosine deaminase | transcript_product=adenosine deaminase | location=Pf3D7_10_v3:1206302-1207405(+) | protein_length=367 | sequence_	Pf3D7_10_v3:1206302-1207405(+)	PF3D7_1029600.1-p1	13	13	13	PF3D7_1029600	adenosine deaminase	1	13	13	13	0	8	5	6	6	2	0	8	5	6	6	2	0	8	5	6	6	2	40.1	40.1	40.1	42.465	367	367	0	26.325	0	24.8	13.9	24.5	16.6	5.2	320120000	0	26.3923	24.8383	26.8127	25.8671
PF3D7_0726900.1-p1 | transcript=PF3D7_0726900.1 | gene=PF3D7_0726900 | organism=Plasmodium_falciparum_3D7 | gene_product=mitochondrial import inner membrane translocase subunit TIM50, putative | transcript_product=mitochondrial import inner membrane transl		PF3D7_0726900.1-p1	13	13	13	PF3D7_0726900	mitochondrial import inner membrane transl	1	13	13	13	7	10	7	0	0	0	7	10	7	0	0	0	7	10	7	0	0	0	18.7	18.7	18.7	60.945	519	519	0	36.953	9.6	16	12.1	0	0	0	239230000	25.5729	26.8539	26.0196	0	0
PF3D7_0719700.1-p1 | transcript=PF3D7_0719700.1 | gene=PF3D7_0719700 | organism=Plasmodium_falciparum_3D7 | gene_product=40S ribosomal protein S10, putative | transcript_product=40S ribosomal protein S10, putative | location=Pf3D7_07_v3:861583-862487(+) |	Pf3D7_07_v3:861583-862487(+)	PF3D7_0719700.1-p1	12	12	12	PF3D7_0719700	40S ribosomal protein S10, putative	1	12	12	12	11	8	4	8	10	10	11	8	4	8	10	10	11	8	4	8	10	10	73	73	73	16.478	137	137	0	46.272	73	51.8	32.1	59.1	61.3	70.8	8.3955e+09	29.8925	30.2265	29.3148	30.3521	30.9338
PF3D7_1323100.1-p1 | transcript=PF3D7_1323100.1 | gene=PF3D7_1323100 | organism=Plasmodium_falciparum_3D7 | gene_product=60S ribosomal protein L6, putative | transcript_product=60S ribosomal protein L6, putative | location=Pf3D7_13_v3:965486-966280(-) | pr	Pf3D7_13_v3:965486-966280(-)	PF3D7_1323100.1-p1	12	12	12	PF3D7_1323100	60S ribosomal protein L6, putative	1	12	12	12	9	9	6	9	7	10	9	9	6	9	7	10	9	9	6	9	7	10	69.5	69.5	69.5	21.601	190	190	0	75.521	56.8	53.2	39.5	49.5	48.4	60.5	4445800000	28.877	29.3186	28.742	29.9854	29.6032
PF3D7_1010700.1-p1 | transcript=PF3D7_1010700.1 | gene=PF3D7_1010700 | organism=Plasmodium_falciparum_3D7 | gene_product=dolichyl-phosphate-mannose--protein mannosyltransferase, putative | transcript_product=dolichyl-phosphate-mannose--protein mannosyltran		PF3D7_1010700.1-p1	12	12	12	PF3D7_1010700	dolichyl-phosphate-mannose--protein mannosyltran	1	12	12	12	6	9	7	10	11	9	6	9	7	10	11	9	6	9	7	10	11	9	65.5	65.5	65.5	25.678	223	223	0	217.13	28.3	45.3	28.3	62.3	59.2	62.3	3.5114e+09	28.3304	28.7043	28.5728	29.1016	29.8741
PF3D7_1020900.1-p1 | transcript=PF3D7_1020900.1 | gene=PF3D7_1020900 | organism=Plasmodium_falciparum_3D7 | gene_product=ADP-ribosylation factor 1 | transcript_product=ADP-ribosylation factor 1 | location=Pf3D7_10_v3:845086-846192(-) | protein_length=181 |	Pf3D7_10_v3:845086-846192(-)	PF3D7_1020900.1-p1	12	12	12	PF3D7_1020900	ADP-ribosylation factor 1	1	12	12	12	9	9	5	9	8	9	9	9	5	9	8	9	9	9	5	9	8	9	84	84	84	20.912	181	181	0	128.38	68.5	74.6	35.4	69.6	60.8	65.2	2780500000	28.4866	28.7309	28.4056	29.2099	28.904
PF3D7_1129000.1-p1 | transcript=PF3D7_1129000.1 | gene=PF3D7_1129000 | organism=Plasmodium_falciparum_3D7 | gene_product=spermidine synthase | transcript_product=spermidine synthase | location=Pf3D7_11_v3:1121930-1123377(+) | protein_length=321 | sequence_	Pf3D7_11_v3:1121930-1123377(+)	PF3D7_1129000.1-p1	12	12	12	PF3D7_1129000	spermidine synthase	1	12	12	12	7	10	7	8	10	8	7	10	7	8	10	8	7	10	7	8	10	8	41.4	41.4	41.4	36.595	321	321	0	47.666	25.2	34.9	22.1	21.8	34	25.2	1.6017e+09	27.2013	28.0425	27.7474	28.1878	28.5818
PF3D7_1330800.1-p1 | transcript=PF3D7_1330800.1 | gene=PF3D7_1330800 | organism=Plasmodium_falciparum_3D7 | gene_product=RNA-binding protein, putative | transcript_product=RNA-binding protein, putative | location=Pf3D7_13_v3:1294615-1296966(+) | protein_le	Pf3D7_13_v3:1294615-1296966(+)	PF3D7_1330800.1-p1	12	12	12	PF3D7_1330800	RNA-binding protein, putative	1	12	12	12	6	7	8	9	7	8	6	7	8	9	7	8	6	7	8	9	7	8	18.8	18.8	18.8	68.009	596	596	0	32.701	8.9	10.7	11.9	14.3	10.4	12.2	1404600000	26.2724	27.5601	28.1848	28.1257	27.959
PF3D7_1026000.1-p1 | transcript=PF3D7_1026000.1 | gene=PF3D7_1026000 | organism=Plasmodium_falciparum_3D7 | gene_product=conserved Plasmodium protein, unknown function | transcript_product=conserved Plasmodium protein, unknown function | location=Pf3D7_10_	Pf3D7_10_	PF3D7_1026000.1-p1	12	12	12	PF3D7_1026000	conserved Plasmodium protein, unknown function	1	12	12	12	5	4	3	9	11	4	5	4	3	9	11	4	5	4	3	9	11	4	25.1	25.1	25.1	43.153	363	363	0	67.683	11.3	9.1	7.7	17.4	24.5	12.1	1278700000	26.7493	26.7397	25.4464	28.4696	28.7899
PF3D7_1012900.1-p1 | transcript=PF3D7_1012900.1 | gene=PF3D7_1012900 | organism=Plasmodium_falciparum_3D7 | gene_product=autophagy-related protein 18 | transcript_product=autophagy-related protein 18 | location=Pf3D7_10_v3:496331-497573(-) | protein_length	Pf3D7_10_v3:496331-497573(-)	PF3D7_1012900.1-p1	12	12	12	PF3D7_1012900	autophagy-related protein 18	1	12	12	12	7	7	6	8	7	10	7	7	6	8	7	10	7	7	6	8	7	10	38.2	38.2	38.2	43.519	380	380	0	71.522	23.9	23.4	19.5	27.4	21.3	35.3	1203900000	26.5263	26.9237	26.64	28.2725	27.6313
PF3D7_0213100.1-p1 | transcript=PF3D7_0213100.1 | gene=PF3D7_0213100 | organism=Plasmodium_falciparum_3D7 | gene_product=protein SIS1 | transcript_product=protein SIS1 | location=Pf3D7_02_v3:537789-539420(+) | protein_length=328 | sequence_SO=chromosome |	Pf3D7_02_v3:537789-539420(+)	PF3D7_0213100.1-p1	13	13	12	PF3D7_0213100	protein SIS1	1	13	13	12	5	5	7	9	8	9	5	5	7	9	8	9	4	4	6	8	7	8	37.5	37.5	37.5	37.356	328	328	0	19.099	16.2	15.2	22.3	22	26.8	27.1	1.0295e+09	26.137	27.2845	27.484	28.0244	27.3057
PF3D7_1439800.1-p1 | transcript=PF3D7_1439800.1 | gene=PF3D7_1439800 | organism=Plasmodium_falciparum_3D7 | gene_product=vesicle-associated membrane protein, putative | transcript_product=vesicle-associated membrane protein, putative | location=Pf3D7_14_v3	Pf3D7_14_v3	PF3D7_1439800.1-p1	12	12	12	PF3D7_1439800	vesicle-associated membrane protein, putative	1	12	12	12	6	7	10	7	7	4	6	7	10	7	7	4	6	7	10	7	7	4	53.1	53.1	53.1	27.686	241	241	0	71.774	30.3	33.6	51	36.1	39.4	24.5	966000000	26.6596	27.2725	27.8637	27.7769	27.077
PF3D7_0102900.1-p1 | transcript=PF3D7_0102900.1 | gene=PF3D7_0102900 | organism=Plasmodium_falciparum_3D7 | gene_product=aspartate--tRNA ligase | transcript_product=aspartate--tRNA ligase | location=Pf3D7_01_v3:128960-130840(-) | protein_length=626 | seque	Pf3D7_01_v3:128960-130840(-)	PF3D7_0102900.1-p1	12	12	12	PF3D7_0102900	aspartate--tRNA ligase	1	12	12	12	5	8	8	7	7	4	5	8	8	7	7	4	5	8	8	7	7	4	20.6	20.6	20.6	73.449	626	626	0	40.377	10.5	16.1	12.3	13.7	13.6	8.3	874230000	26.6305	27.2954	27.1778	27.548	27.2717
PF3D7_1231100.1-p1 | transcript=PF3D7_1231100.1 | gene=PF3D7_1231100 | organism=Plasmodium_falciparum_3D7 | gene_product=ras-related protein Rab-2 | transcript_product=ras-related protein Rab-2 | location=Pf3D7_12_v3:1276257-1277734(+) | protein_length=213	Pf3D7_12_v3:1276257-1277734(+)	PF3D7_1231100.1-p1	12	12	12	PF3D7_1231100	ras-related protein Rab-2	1	12	12	12	8	7	8	9	8	6	8	7	8	9	8	6	8	7	8	9	8	6	53.5	53.5	53.5	24.423	213	213	0	38.883	47.4	36.2	37.1	42.3	37.6	32.4	830970000	26.5818	27.0442	27.026	27.6955	26.9311
PF3D7_1443100.1-p1 | transcript=PF3D7_1443100.1 | gene=PF3D7_1443100 | organism=Plasmodium_falciparum_3D7 | gene_product=apicomplexan kinetochore protein 9, putative | transcript_product=apicomplexan kinetochore protein 9, putative | location=Pf3D7_14_v3:1	Pf3D7_14_v3:1	PF3D7_1443100.1-p1	12	12	12	PF3D7_1443100	apicomplexan kinetochore protein 9, putative	1	12	12	12	9	8	3	9	6	6	9	8	3	9	6	6	9	8	3	9	6	6	24.7	24.7	24.7	67.604	574	574	0	171.22	17.8	17.1	7	18.5	13.1	11	780860000	26.7988	27.3982	24.8715	27.4988	27.636
PF3D7_1318800.1-p1 | transcript=PF3D7_1318800.1 | gene=PF3D7_1318800 | organism=Plasmodium_falciparum_3D7 | gene_product=translocation protein SEC63, putative | transcript_product=translocation protein SEC63, putative | location=Pf3D7_13_v3:774790-776745(-	Pf3D7_13_v3:774790-776745(-	PF3D7_1318800.1-p1	12	12	12	PF3D7_1318800	translocation protein SEC63, putative	1	12	12	12	5	8	9	6	6	9	5	8	9	6	6	9	5	8	9	6	6	9	23.7	23.7	23.7	75.871	651	651	0	43.659	10.9	17.8	18.4	12.1	13.5	19.2	680030000	25.483	27.2758	26.826	26.8531	26.6503
PF3D7_1469200.1-p1 | transcript=PF3D7_1469200.1 | gene=PF3D7_1469200 | organism=Plasmodium_falciparum_3D7 | gene_product=shewanella-like protein phosphatase 1, putative | transcript_product=shewanella-like protein phosphatase 1, putative | location=Pf3D7_1	Pf3D7_1	PF3D7_1469200.1-p1	12	12	12	PF3D7_1469200	shewanella-like protein phosphatase 1, putative	1	12	12	12	6	8	7	2	5	1	6	8	7	2	5	1	6	8	7	2	5	1	32.1	32.1	32.1	42.325	358	358	0	18.673	18.4	24.3	23.5	6.1	16.8	4.2	596300000	27.0132	27.808	27.0612	23.487	25.8602
PF3D7_1408000.1-p1 | transcript=PF3D7_1408000.1 | gene=PF3D7_1408000 | organism=Plasmodium_falciparum_3D7 | gene_product=plasmepsin II | transcript_product=plasmepsin II | location=Pf3D7_14_v3:293471-294832(+) | protein_length=453 | sequence_SO=chromosome	Pf3D7_14_v3:293471-294832(+)	PF3D7_1408000.1-p1	13	13	12	PF3D7_1408000	plasmepsin II	1	13	13	12	2	5	9	6	3	5	2	5	9	6	3	5	1	4	8	5	2	5	35.8	35.8	32.2	51.48	453	453	0	41.361	5.7	12.6	25.4	20.8	9.1	15.7	589190000	24.279	26.2833	27.2219	27.488	25.8362
PF3D7_0418200.1-p1 | transcript=PF3D7_0418200.1 | gene=PF3D7_0418200 | organism=Plasmodium_falciparum_3D7 | gene_product=eukaryotic translation initiation factor 3 subunit M, putative | transcript_product=eukaryotic translation initiation factor 3 subunit		PF3D7_0418200.1-p1	12	12	12	PF3D7_0418200	eukaryotic translation initiation factor 3 subunit	1	12	12	12	4	6	6	11	4	3	4	6	6	11	4	3	4	6	6	11	4	3	27.3	27.3	27.3	51.029	429	429	0	14.098	7.9	12.4	12.4	24.9	8.2	5.6	514660000	25.5118	26.1389	26.1383	27.4816	26.3988
PF3D7_1412500.1-p1 | transcript=PF3D7_1412500.1 | gene=PF3D7_1412500 | organism=Plasmodium_falciparum_3D7 | gene_product=actin II | transcript_product=actin II | location=Pf3D7_14_v3:507360-508868(+) | protein_length=376 | sequence_SO=chromosome | SO=prote	Pf3D7_14_v3:507360-508868(+)	PF3D7_1412500.1-p1	16	12	12	PF3D7_1412500	actin II	1	16	12	12	6	9	7	10	9	7	4	7	5	7	7	4	4	7	5	7	7	4	48.1	38.6	38.6	42.605	376	376	0	26.401	24.7	31.9	22.3	34.3	31.4	24.2	496930000	24.9354	25.8346	26.2021	27.2757	26.2422
PF3D7_1244100.1-p1 | transcript=PF3D7_1244100.1 | gene=PF3D7_1244100 | organism=Plasmodium_falciparum_3D7 | gene_product=N-alpha-acetyltransferase 15, NatA auxiliary subunit, putative | transcript_product=N-alpha-acetyltransferase 15, NatA auxiliary subuni		PF3D7_1244100.1-p1	12	12	12	PF3D7_1244100	N-alpha-acetyltransferase 15, NatA auxiliary subuni	1	12	12	12	5	8	4	9	10	3	5	8	4	9	10	3	5	8	4	9	10	3	9.9	9.9	9.9	154.9	1296	1296	0	42.88	5.2	7.1	3.5	7.9	8.8	3	467490000	24.8314	26.5265	25.2664	26.9247	27.07
PF3D7_1013300.1-p1 | transcript=PF3D7_1013300.1 | gene=PF3D7_1013300 | organism=Plasmodium_falciparum_3D7 | gene_product=Nicalin domain-containing protein | transcript_product=Nicalin domain-containing protein | location=Pf3D7_10_v3:515721-517607(-) | prot	Pf3D7_10_v3:515721-517607(-)	PF3D7_1013300.1-p1	12	12	12	PF3D7_1013300	Nicalin domain-containing protein	1	12	12	12	4	8	6	8	3	4	4	8	6	8	3	4	4	8	6	8	3	4	17.8	17.8	17.8	75.468	628	628	0	36.436	7	13.4	9.7	13.5	5.1	5.7	463640000	25.4188	26.5936	26.6629	26.8582	24.8746
PF3D7_1133100.1-p1 | transcript=PF3D7_1133100.1 | gene=PF3D7_1133100 | organism=Plasmodium_falciparum_3D7 | gene_product=conserved Plasmodium protein, unknown function | transcript_product=conserved Plasmodium protein, unknown function | location=Pf3D7_11_	Pf3D7_11_	PF3D7_1133100.1-p1	12	12	12	PF3D7_1133100	conserved Plasmodium protein, unknown function	1	12	12	12	0	0	0	4	7	11	0	0	0	4	7	11	0	0	0	4	7	11	11.4	11.4	11.4	127.35	1057	1057	0	88.495	0	0	0	4.3	6.6	10	432960000	0	0	0	26.2438	27.0075
PF3D7_0416400.1-p1 | transcript=PF3D7_0416400.1 | gene=PF3D7_0416400 | organism=Plasmodium_falciparum_3D7 | gene_product=histone acetyltransferase, putative | transcript_product=histone acetyltransferase, putative | location=Pf3D7_04_v3:718202-722654(+) |	Pf3D7_04_v3:718202-722654(+)	PF3D7_0416400.1-p1	12	12	12	PF3D7_0416400	histone acetyltransferase, putative	1	12	12	12	6	8	4	5	2	3	6	8	4	5	2	3	6	8	4	5	2	3	12.2	12.2	12.2	146.72	1259	1259	0	25.684	5.6	8.3	4.8	4.8	2	3.3	256470000	25.1655	26.1138	24.1292	26.3697	23.4984
PF3D7_0217800.1-p1 | transcript=PF3D7_0217800.1 | gene=PF3D7_0217800 | organism=Plasmodium_falciparum_3D7 | gene_product=40S ribosomal protein S26 | transcript_product=40S ribosomal protein S26 | location=Pf3D7_02_v3:734272-734595(+) | protein_length=107 |	Pf3D7_02_v3:734272-734595(+)	PF3D7_0217800.1-p1	11	11	11	PF3D7_0217800	40S ribosomal protein S26	1	11	11	11	8	6	6	7	7	10	8	6	6	7	7	10	8	6	6	7	7	10	54.2	54.2	54.2	12.508	107	107	0	88.727	50.5	50.5	46.7	50.5	50.5	54.2	76193000000	32.5965	32.5508	33.0874	33.7448	34.0709
PF3D7_0714000.1-p1 | transcript=PF3D7_0714000.1 | gene=PF3D7_0714000 | organism=Plasmodium_falciparum_3D7 | gene_product=histone H2B variant | transcript_product=histone H2B variant | location=Pf3D7_07_v3:643101-643472(-) | protein_length=123 | sequence_SO	Pf3D7_07_v3:643101-643472(-)	PF3D7_0714000.1-p1	13	11	11	PF3D7_0714000	histone H2B variant	1	13	11	11	12	10	9	10	9	9	10	8	7	8	7	7	10	8	7	8	7	7	61	51.2	51.2	13.763	123	123	0	34.596	61	53.7	60.2	48.8	41.5	46.3	32178000000	32.5917	32.2538	32.8705	32.1843	31.7593
PF3D7_1003500.1-p1 | transcript=PF3D7_1003500.1 | gene=PF3D7_1003500 | organism=Plasmodium_falciparum_3D7 | gene_product=40S ribosomal protein S20e, putative | transcript_product=40S ribosomal protein S20e, putative | location=Pf3D7_10_v3:160316-160962(-)	Pf3D7_10_v3:160316-160962(-)	PF3D7_1003500.1-p1	11	11	11	PF3D7_1003500	40S ribosomal protein S20e, putative	1	11	11	11	6	7	9	7	8	9	6	7	9	7	8	9	6	7	9	7	8	9	44.1	44.1	44.1	13.513	118	118	0	89.227	42.4	34.7	40.7	42.4	39	44.1	11465000000	29.7407	30.1289	30.4311	30.9973	31.3783
PF3D7_1006200.1-p1 | transcript=PF3D7_1006200.1 | gene=PF3D7_1006200 | organism=Plasmodium_falciparum_3D7 | gene_product=DNA/RNA-binding protein Alba 3 | transcript_product=DNA/RNA-binding protein Alba 3 | location=Pf3D7_10_v3:262150-262997(-) | protein_le	Pf3D7_10_v3:262150-262997(-)	PF3D7_1006200.1-p1	11	11	11	PF3D7_1006200	DNA/RNA-binding protein Alba 3	1	11	11	11	7	6	7	5	6	6	7	6	7	5	6	6	7	6	7	5	6	6	86.9	86.9	86.9	11.977	107	107	0	73.263	72	67.3	76.6	72.9	75.7	72	7.0623e+09	29.5512	29.8457	30.3413	29.5125	30.674
PF3D7_0402000.1-p1 | transcript=PF3D7_0402000.1 | gene=PF3D7_0402000 | organism=Plasmodium_falciparum_3D7 | gene_product=Plasmodium exported protein (PHISTa), unknown function | transcript_product=Plasmodium exported protein (PHISTa), unknown function | lo		PF3D7_0402000.1-p1	11	11	11	PF3D7_0402000	Plasmodium exported protein (PHISTa), unknown function	1	11	11	11	6	9	8	9	10	10	6	9	8	9	10	10	6	9	8	9	10	10	21.3	21.3	21.3	49.743	428	428	0	144.58	14.3	16.1	14.3	21.3	21.3	19.4	5670900000	29.1859	28.2825	28.7774	30.4142	30.5531
PF3D7_0813300.1-p1 | transcript=PF3D7_0813300.1 | gene=PF3D7_0813300 | organism=Plasmodium_falciparum_3D7 | gene_product=NPL domain-containing protein, putative | transcript_product=NPL domain-containing protein, putative | location=Pf3D7_08_v3:656078-6576	Pf3D7_08_v3:656078-6576	PF3D7_0813300.1-p1	11	11	11	PF3D7_0813300	NPL domain-containing protein, putative	1	11	11	11	8	8	6	6	8	7	8	8	6	6	8	7	8	8	6	6	8	7	28.6	28.6	28.6	36.255	315	315	0	76.853	24.1	20.3	22.2	16.8	20.3	19.7	4.1281e+09	28.1592	29.7383	28.8671	29.1608	29.8145
PF3D7_1324900.1-p1 | transcript=PF3D7_1324900.1 | gene=PF3D7_1324900 | organism=Plasmodium_falciparum_3D7 | gene_product=L-lactate dehydrogenase | transcript_product=L-lactate dehydrogenase | location=Pf3D7_13_v3:1041157-1042107(+) | protein_length=316 | s	Pf3D7_13_v3:1041157-1042107(+)	PF3D7_1324900.1-p1	11	11	11	PF3D7_1324900	L-lactate dehydrogenase	1	11	11	11	6	8	9	9	8	9	6	8	9	9	8	9	6	8	9	9	8	9	38.9	38.9	38.9	34.107	316	316	0	165.48	22.2	33.5	34.5	30.7	26.6	37.7	3.7265e+09	27.5916	29.9593	29.0726	29.5263	29.0305
PF3D7_0702400.1-p1 | transcript=PF3D7_0702400.1 | gene=PF3D7_0702400 | organism=Plasmodium_falciparum_3D7 | gene_product=small exported membrane protein 1 | transcript_product=small exported membrane protein 1 | location=Pf3D7_07_v3:101694-102285(+) | prot	Pf3D7_07_v3:101694-102285(+)	PF3D7_0702400.1-p1	11	11	11	PF3D7_0702400	small exported membrane protein 1	1	11	11	11	6	3	5	10	9	6	6	3	5	10	9	6	6	3	5	10	9	6	65	65	65	14.195	123	123	0	136.31	39	21.1	35.8	56.9	49.6	35	3.5503e+09	27.9439	26.9706	27.8544	30.6836	29.302
PF3D7_0309600.1-p1 | transcript=PF3D7_0309600.1 | gene=PF3D7_0309600 | organism=Plasmodium_falciparum_3D7 | gene_product=60S acidic ribosomal protein P2 | transcript_product=60S acidic ribosomal protein P2 | location=Pf3D7_03_v3:407980-408318(+) | protein_	Pf3D7_03_v3:407980-408318(+)	PF3D7_0309600.1-p1	11	11	11	PF3D7_0309600	60S acidic ribosomal protein P2	1	11	11	11	6	6	7	11	7	8	6	6	7	11	7	8	6	6	7	11	7	8	92.9	92.9	92.9	11.948	112	112	0	168.95	71.4	69.6	52.7	92.9	90.2	90.2	3.5479e+09	28.498	28.7137	28.7879	29.5405	29.086
PF3D7_1004000.1-p1 | transcript=PF3D7_1004000.1 | gene=PF3D7_1004000 | organism=Plasmodium_falciparum_3D7 | gene_product=60S ribosomal protein L13, putative | transcript_product=60S ribosomal protein L13, putative | location=Pf3D7_10_v3:179344-180226(-) |	Pf3D7_10_v3:179344-180226(-)	PF3D7_1004000.1-p1	11	11	11	PF3D7_1004000	60S ribosomal protein L13, putative	1	11	11	11	6	8	8	8	9	10	6	8	8	8	9	10	6	8	8	8	9	10	36.1	36.1	36.1	23.754	202	202	0	37.364	25.2	25.2	26.2	31.2	34.7	30.2	2902900000	27.7165	28.7293	28.7546	29.2201	28.9945
PF3D7_1002400.1-p1 | transcript=PF3D7_1002400.1 | gene=PF3D7_1002400 | organism=Plasmodium_falciparum_3D7 | gene_product=transformer-2 protein homolog beta, putative | transcript_product=transformer-2 protein homolog beta, putative | location=Pf3D7_10_v3:1	Pf3D7_10_v3:1	PF3D7_1002400.1-p1;PF3D7_1002400.2-p1	11;9	11;9	11;9	PF3D7_1002400	transformer-2 protein homolog beta, putative	2	11	11	11	11	8	6	9	10	10	11	8	6	9	10	10	11	8	6	9	10	10	35.5	35.5	35.5	30.051	248	248;246	0	36.399	35.5	22.6	19.8	32.7	34.3	32.7	2793700000	28.7684	28.4264	28.2987	28.7388	29.3183
PF3D7_1216300.1-p1 | transcript=PF3D7_1216300.1 | gene=PF3D7_1216300 | organism=Plasmodium_falciparum_3D7 | gene_product=signal recognition particle subunit SRP19 | transcript_product=signal recognition particle subunit SRP19 | location=Pf3D7_12_v3:651398-	Pf3D7_12_v3:651398-	PF3D7_1216300.1-p1	11	11	11	PF3D7_1216300	signal recognition particle subunit SRP19	1	11	11	11	6	8	7	8	10	8	6	8	7	8	10	8	6	8	7	8	10	8	69.1	69.1	69.1	18.025	152	152	0	130.12	55.3	62.5	55.3	62.5	69.1	68.4	2323700000	27.9803	28.4388	27.5228	28.1182	29.3988
PF3D7_0512600.1-p1 | transcript=PF3D7_0512600.1 | gene=PF3D7_0512600 | organism=Plasmodium_falciparum_3D7 | gene_product=ras-related protein Rab-1B | transcript_product=ras-related protein Rab-1B | location=Pf3D7_05_v3:544540-545993(+) | protein_length=200	Pf3D7_05_v3:544540-545993(+)	PF3D7_0512600.1-p1	11	11	11	PF3D7_0512600	ras-related protein Rab-1B	1	11	11	11	5	5	5	8	6	7	5	5	5	8	6	7	5	5	5	8	6	7	68.5	68.5	68.5	22.886	200	200	0	39.375	38.5	36.5	30	51.5	42.5	41	1.9806e+09	27.3273	27.5286	27.1582	29.1236	28.4105
PF3D7_1320600.1-p1 | transcript=PF3D7_1320600.1 | gene=PF3D7_1320600 | organism=Plasmodium_falciparum_3D7 | gene_product=ras-related protein Rab-11A | transcript_product=ras-related protein Rab-11A | location=Pf3D7_13_v3:847090-848383(+) | protein_length=2	Pf3D7_13_v3:847090-848383(+)	PF3D7_1320600.1-p1	12	12	11	PF3D7_1320600	ras-related protein Rab-11A	1	12	12	11	4	8	6	10	12	8	4	8	6	10	12	8	3	7	5	9	11	7	50.9	50.9	45.8	24.752	216	216	0	62.029	20.4	42.1	30.6	50.9	50.9	42.6	1.9403e+09	26.572	27.6092	27.5848	28.9971	28.8037
PF3D7_1211400.1-p1 | transcript=PF3D7_1211400.1 | gene=PF3D7_1211400 | organism=Plasmodium_falciparum_3D7 | gene_product=heat shock protein DNAJ homologue Pfj4 | transcript_product=heat shock protein DNAJ homologue Pfj4 | location=Pf3D7_12_v3:505344-506662	Pf3D7_12_v3:505344-506662	PF3D7_1211400.1-p1	11	11	11	PF3D7_1211400	heat shock protein DNAJ homologue Pfj4	1	11	11	11	5	7	6	6	6	6	5	7	6	6	6	6	5	7	6	6	6	6	44.3	44.3	44.3	28.062	244	244	0	53.692	26.6	32	36.1	28.7	23	29.1	1.887e+09	27.3779	28.484	28.5519	28.3756	27.7956
PF3D7_1367600.1-p1 | transcript=PF3D7_1367600.1 | gene=PF3D7_1367600 | organism=Plasmodium_falciparum_3D7 | gene_product=ribosome biogenesis protein MRT4, putative | transcript_product=ribosome biogenesis protein MRT4, putative | location=Pf3D7_13_v3:26939	Pf3D7_13_v3:26939	PF3D7_1367600.1-p1	11	11	11	PF3D7_1367600	ribosome biogenesis protein MRT4, putative	1	11	11	11	9	9	9	10	9	8	9	9	9	10	9	8	9	9	9	10	9	8	49.5	49.5	49.5	25.828	222	222	0	120.79	49.5	43.2	43.2	43.2	38.3	37.8	1.7336e+09	27.6881	28.1132	27.1658	28.7525	28.3246
PF3D7_1408100.1-p1 | transcript=PF3D7_1408100.1 | gene=PF3D7_1408100 | organism=Plasmodium_falciparum_3D7 | gene_product=plasmepsin III | transcript_product=plasmepsin III | location=Pf3D7_14_v3:297468-298823(+) | protein_length=451 | sequence_SO=chromosom	Pf3D7_14_v3:297468-298823(+)	PF3D7_1408100.1-p1	11	11	11	PF3D7_1408100	plasmepsin III	1	11	11	11	7	6	5	9	8	8	7	6	5	9	8	8	7	6	5	9	8	8	28.8	28.8	28.8	51.693	451	451	0	99.966	17.3	16.9	12.6	23.1	20.6	20.6	1395100000	27.0641	27.1857	26.3388	28.6346	28.2756
PF3D7_0731300.1-p1 | transcript=PF3D7_0731300.1 | gene=PF3D7_0731300 | organism=Plasmodium_falciparum_3D7 | gene_product=Plasmodium exported protein (PHISTb), unknown function | transcript_product=Plasmodium exported protein (PHISTb), unknown function | lo		PF3D7_0731300.1-p1	11	11	11	PF3D7_0731300	Plasmodium exported protein (PHISTb), unknown function	1	11	11	11	6	6	7	6	7	6	6	6	7	6	7	6	6	6	7	6	7	6	31.2	31.2	31.2	37.723	317	317	0	45.908	23	20.5	21.5	22.4	22.4	24	1213600000	26.9232	27.4521	27.8508	28.0289	27.9378
PF3D7_0627500.1-p1 | transcript=PF3D7_0627500.1 | gene=PF3D7_0627500 | organism=Plasmodium_falciparum_3D7 | gene_product=protein DJ-1 | transcript_product=protein DJ-1 | location=Pf3D7_06_v3:1101734-1102852(-) | protein_length=189 | sequence_SO=chromosome	Pf3D7_06_v3:1101734-1102852(-)	PF3D7_0627500.1-p1	11	11	11	PF3D7_0627500	protein DJ-1	1	11	11	11	4	7	8	8	8	7	4	7	8	8	8	7	4	7	8	8	8	7	66.1	66.1	66.1	20.292	189	189	0	79.014	25.9	52.4	54.5	49.7	56.1	45	1088300000	26.1324	27.196	27.3845	27.7988	27.827
PF3D7_1220900.1-p1 | transcript=PF3D7_1220900.1 | gene=PF3D7_1220900 | organism=Plasmodium_falciparum_3D7 | gene_product=heterochromatin protein 1 | transcript_product=heterochromatin protein 1 | location=Pf3D7_12_v3:831252-832052(-) | protein_length=266 |	Pf3D7_12_v3:831252-832052(-)	PF3D7_1220900.1-p1	11	11	11	PF3D7_1220900	heterochromatin protein 1	1	11	11	11	7	9	6	5	3	4	7	9	6	5	3	4	7	9	6	5	3	4	40.2	40.2	40.2	31.018	266	266	0	89.699	24.8	34.2	17.3	21.1	8.6	11.3	1.0376e+09	27.4386	28.2652	27.8336	26.7998	25.5862
PF3D7_1008900.1-p1 | transcript=PF3D7_1008900.1 | gene=PF3D7_1008900 | organism=Plasmodium_falciparum_3D7 | gene_product=adenylate kinase | transcript_product=adenylate kinase | location=Pf3D7_10_v3:369199-370225(-) | protein_length=242 | sequence_SO=chrom	Pf3D7_10_v3:369199-370225(-)	PF3D7_1008900.1-p1	11	11	11	PF3D7_1008900	adenylate kinase	1	11	11	11	4	5	6	8	6	7	4	5	6	8	6	7	4	5	6	8	6	7	52.9	52.9	52.9	27.61	242	242	0	38.88	21.9	30.2	38.8	39.3	28.9	31	660540000	24.9409	26.1489	26.1245	27.6555	26.8679
PF3D7_1312900.1-p1 | transcript=PF3D7_1312900.1 | gene=PF3D7_1312900 | organism=Plasmodium_falciparum_3D7 | gene_product=eukaryotic translation initation factor 4 gamma | transcript_product=eukaryotic translation initation factor 4 gamma | location=Pf3D7_1	Pf3D7_1	PF3D7_1312900.1-p1	11	11	11	PF3D7_1312900	eukaryotic translation initation factor 4 gamma	1	11	11	11	6	4	2	5	5	6	6	4	2	5	5	6	6	4	2	5	5	6	9.2	9.2	9.2	146.65	1255	1255	0	41.173	4.7	3.6	1.4	4.1	4.9	5	485820000	26.3031	24.8628	24.5153	26.1627	25.9368
PF3D7_1466300.1-p1 | transcript=PF3D7_1466300.1 | gene=PF3D7_1466300 | organism=Plasmodium_falciparum_3D7 | gene_product=26S proteasome regulatory subunit RPN2, putative | transcript_product=26S proteasome regulatory subunit RPN2, putative | location=Pf3D7	Pf3D7	PF3D7_1466300.1-p1	11	11	11	PF3D7_1466300	26S proteasome regulatory subunit RPN2, putative	1	11	11	11	6	7	6	8	4	5	6	7	6	8	4	5	6	7	6	8	4	5	11.2	11.2	11.2	132.77	1172	1172	0	22.266	6.3	7.2	6.3	9.1	4.2	4.8	439690000	26.2989	26.6134	26.0399	26.6335	25.1102
PF3D7_0217500.1-p1 | transcript=PF3D7_0217500.1 | gene=PF3D7_0217500 | organism=Plasmodium_falciparum_3D7 | gene_product=calcium-dependent protein kinase 1 | transcript_product=calcium-dependent protein kinase 1 | location=Pf3D7_02_v3:720437-722661(+) | pr	Pf3D7_02_v3:720437-722661(+)	PF3D7_0217500.1-p1	11	11	11	PF3D7_0217500	calcium-dependent protein kinase 1	1	11	11	11	4	5	8	4	4	6	4	5	8	4	4	6	4	5	8	4	4	6	23.3	23.3	23.3	60.799	524	524	0	19.273	9.2	11.5	16.4	9	9.2	14.1	359780000	24.8001	25.469	26.6206	25.6725	25.4402
PF3D7_0606700.1-p1 | transcript=PF3D7_0606700.1 | gene=PF3D7_0606700 | organism=Plasmodium_falciparum_3D7 | gene_product=coatomer alpha subunit, putative | transcript_product=coatomer alpha subunit, putative | location=Pf3D7_06_v3:282049-287017(+) | protei	Pf3D7_06_v3:282049-287017(+)	PF3D7_0606700.1-p1	11	11	11	PF3D7_0606700	coatomer alpha subunit, putative	1	11	11	11	2	6	3	8	4	7	2	6	3	8	4	7	2	6	3	8	4	7	8.3	8.3	8.3	176.94	1512	1512	0	25.691	1.7	5.1	2.5	6	3.6	6	296010000	24.2685	26.0927	24.7569	26.3415	24.495
PF3D7_0618000.1-p1 | transcript=PF3D7_0618000.1 | gene=PF3D7_0618000 | organism=Plasmodium_falciparum_3D7 | gene_product=conserved Plasmodium membrane protein, unknown function | transcript_product=conserved Plasmodium membrane protein, unknown function |		PF3D7_0618000.1-p1	11	11	11	PF3D7_0618000	conserved Plasmodium membrane protein, unknown function	1	11	11	11	3	3	4	9	4	3	3	3	4	9	4	3	3	3	4	9	4	3	13	13	13	92.754	795	795	0	22.325	4.2	4.2	5.2	12.1	5.9	4.8	213470000	23.4783	25.6915	25.0777	26.4316	24.1887
PF3D7_1416100.1-p1 | transcript=PF3D7_1416100.1 | gene=PF3D7_1416100 | organism=Plasmodium_falciparum_3D7 | gene_product=protein SEY1, putative | transcript_product=protein SEY1, putative | location=Pf3D7_14_v3:645641-648454(-) | protein_length=937 | seque	Pf3D7_14_v3:645641-648454(-)	PF3D7_1416100.1-p1	11	11	11	PF3D7_1416100	protein SEY1, putative	1	11	11	11	2	3	9	4	4	2	2	3	9	4	4	2	2	3	9	4	4	2	11.7	11.7	11.7	110.61	937	937	0	30.588	3	3.9	9.7	4.3	4.3	2.9	207240000	24.2709	24.9576	26.2489	25.4851	23.7825
PF3D7_1308200.1-p1 | transcript=PF3D7_1308200.1 | gene=PF3D7_1308200 | organism=Plasmodium_falciparum_3D7 | gene_product=carbamoyl phosphate synthetase | transcript_product=carbamoyl phosphate synthetase | location=Pf3D7_13_v3:361166-368495(-) | protein_le	Pf3D7_13_v3:361166-368495(-)	PF3D7_1308200.1-p1	11	11	11	PF3D7_1308200	carbamoyl phosphate synthetase	1	11	11	11	3	2	2	6	3	2	3	2	2	6	3	2	3	2	2	6	3	2	5	5	5	273.43	2375	2375	0	17.101	1.5	1	0.8	2.7	1.4	0.9	140740000	22.7276	23.722	24.8004	25.3819	24.8675
PF3D7_0617800.1-p1 | transcript=PF3D7_0617800.1 | gene=PF3D7_0617800 | organism=Plasmodium_falciparum_3D7 | gene_product=histone H2A | transcript_product=histone H2A | location=Pf3D7_06_v3:748416-748814(-) | protein_length=132 | sequence_SO=chromosome | SO	Pf3D7_06_v3:748416-748814(-)	PF3D7_0617800.1-p1	11	11	10	PF3D7_0617800	histone H2A	1	11	11	10	9	10	8	10	10	9	9	10	8	10	10	9	8	9	7	9	9	8	47	47	47	14.122	132	132	0	323.31	41.7	41.7	46.2	41.7	41.7	41.7	175730000000	34.8378	35.0096	34.5585	34.765	34.8902
PF3D7_0304400.1-p1 | transcript=PF3D7_0304400.1 | gene=PF3D7_0304400 | organism=Plasmodium_falciparum_3D7 | gene_product=60S ribosomal protein L44 | transcript_product=60S ribosomal protein L44 | location=Pf3D7_03_v3:217941-218489(+) | protein_length=104 |	Pf3D7_03_v3:217941-218489(+)	PF3D7_0304400.1-p1	10	10	10	PF3D7_0304400	60S ribosomal protein L44	1	10	10	10	7	8	8	7	9	8	7	8	8	7	9	8	7	8	8	7	9	8	42.3	42.3	42.3	12.157	104	104	0	52.561	31.7	32.7	32.7	30.8	40.4	32.7	55215000000	32.3924	32.463	32.6009	33.4111	33.3993
PF3D7_1365900.1-p1 | transcript=PF3D7_1365900.1 | gene=PF3D7_1365900 | organism=Plasmodium_falciparum_3D7 | gene_product=ubiquitin-60S ribosomal protein L40 | transcript_product=ubiquitin-60S ribosomal protein L40 | location=Pf3D7_13_v3:2632534-2633260(-)	Pf3D7_13_v3:2632534-2633260(-)	PF3D7_1365900.1-p1;PF3D7_1211800.1-p1	10;10	10;10	10;10	PF3D7_1365900	ubiquitin-60S ribosomal protein L40	2	10	10	10	8	8	7	8	8	9	8	8	7	8	8	9	8	8	7	8	8	9	44.5	44.5	44.5	14.617	128	128;381	0	102.26	43	43	38.3	43	43	44.5	9718000000	29.6704	30.3406	30.408	30.9319	31.1077
PF3D7_0821700.1-p1 | transcript=PF3D7_0821700.1 | gene=PF3D7_0821700 | organism=Plasmodium_falciparum_3D7 | gene_product=60S ribosomal protein L22, putative | transcript_product=60S ribosomal protein L22, putative | location=Pf3D7_08_v3:973586-974267(+) |	Pf3D7_08_v3:973586-974267(+)	PF3D7_0821700.1-p1	10	10	10	PF3D7_0821700	60S ribosomal protein L22, putative	1	10	10	10	7	8	3	8	9	9	7	8	3	8	9	9	7	8	3	8	9	9	43.2	43.2	43.2	16.382	139	139	0	56.22	40.3	41.7	26.6	43.2	43.2	43.2	7.6693e+09	29.8153	30.6115	29.1564	30.4609	30.6947
PF3D7_0614500.1-p1 | transcript=PF3D7_0614500.1 | gene=PF3D7_0614500 | organism=Plasmodium_falciparum_3D7 | gene_product=60S ribosomal protein L19 | transcript_product=60S ribosomal protein L19 | location=Pf3D7_06_v3:606142-607259(-) | protein_length=182 |	Pf3D7_06_v3:606142-607259(-)	PF3D7_0614500.1-p1	10	10	10	PF3D7_0614500	60S ribosomal protein L19	1	10	10	10	7	6	5	7	8	7	7	6	5	7	8	7	7	6	5	7	8	7	34.1	34.1	34.1	21.58	182	182	0	82.697	28.6	28	20.3	28.6	30.2	29.7	4897600000	29.2075	29.5891	28.6171	29.7678	30.2207
PF3D7_1352500.1-p1 | transcript=PF3D7_1352500.1 | gene=PF3D7_1352500 | organism=Plasmodium_falciparum_3D7 | gene_product=thioredoxin-related protein, putative | transcript_product=thioredoxin-related protein, putative | location=Pf3D7_13_v3:2093365-2094337	Pf3D7_13_v3:2093365-2094337	PF3D7_1352500.1-p1	10	10	10	PF3D7_1352500	thioredoxin-related protein, putative	1	10	10	10	7	7	6	8	8	7	7	7	6	8	8	7	7	7	6	8	8	7	33.2	33.2	33.2	23.988	208	208	0	19.265	27.4	25.5	22.6	26	31.7	27.4	4864200000	29.1202	29.4414	29.2932	29.9673	29.9614
PF3D7_1431700.1-p1 | transcript=PF3D7_1431700.1 | gene=PF3D7_1431700 | organism=Plasmodium_falciparum_3D7 | gene_product=60S ribosomal protein L14, putative | transcript_product=60S ribosomal protein L14, putative | location=Pf3D7_14_v3:1247030-1247950(+)	Pf3D7_14_v3:1247030-1247950(+)	PF3D7_1431700.1-p1	10	10	10	PF3D7_1431700	60S ribosomal protein L14, putative	1	10	10	10	8	8	7	8	6	6	8	8	7	8	6	6	8	8	7	8	6	6	40.6	40.6	40.6	19.297	165	165	0	35.386	32.7	29.1	30.9	40.6	34.5	25.5	3.7501e+09	28.7593	29.1151	29.2399	29.7044	29.3413
PF3D7_1345100.1-p1 | transcript=PF3D7_1345100.1 | gene=PF3D7_1345100 | organism=Plasmodium_falciparum_3D7 | gene_product=thioredoxin 2 | transcript_product=thioredoxin 2 | location=Pf3D7_13_v3:1809736-1810521(-) | protein_length=157 | sequence_SO=chromosom	Pf3D7_13_v3:1809736-1810521(-)	PF3D7_1345100.1-p1	10	10	10	PF3D7_1345100	thioredoxin 2	1	10	10	10	5	4	4	8	7	9	5	4	4	8	7	9	5	4	4	8	7	9	46.5	46.5	46.5	18.63	157	157	0	52.202	33.1	25.5	31.2	33.8	28	40.8	3.2849e+09	27.9335	28.2623	28.1941	29.3644	29.4893
PF3D7_0415900.1-p1 | transcript=PF3D7_0415900.1 | gene=PF3D7_0415900 | organism=Plasmodium_falciparum_3D7 | gene_product=60S ribosomal protein L15, putative | transcript_product=60S ribosomal protein L15, putative | location=Pf3D7_04_v3:697918-698768(-) |	Pf3D7_04_v3:697918-698768(-)	PF3D7_0415900.1-p1	10	10	10	PF3D7_0415900	60S ribosomal protein L15, putative	1	10	10	10	7	8	6	6	9	8	7	8	6	6	9	8	7	8	6	6	9	8	39.5	39.5	39.5	24.134	205	205	0	37.104	28.8	38.5	24.9	31.7	39	31.7	2388500000	27.6682	28.2624	27.9602	28.8762	29.3124
PF3D7_1149400.1-p1 | transcript=PF3D7_1149400.1 | gene=PF3D7_1149400 | organism=Plasmodium_falciparum_3D7 | gene_product=Plasmodium exported protein, unknown function | transcript_product=Plasmodium exported protein, unknown function | location=Pf3D7_11_v3	Pf3D7_11_v3	PF3D7_1149400.1-p1	10	10	10	PF3D7_1149400	Plasmodium exported protein, unknown function	1	10	10	10	5	7	5	6	7	7	5	7	5	6	7	7	5	7	5	6	7	7	34.4	34.4	34.4	25.379	209	209	0	42.068	30.1	34	25.4	33.5	25.8	33.5	2361100000	27.4196	28.5882	27.4079	28.5776	29.3728
PF3D7_1203200.1-p1 | transcript=PF3D7_1203200.1 | gene=PF3D7_1203200 | organism=Plasmodium_falciparum_3D7 | gene_product=signal recognition particle subunit SRP14 | transcript_product=signal recognition particle subunit SRP14 | location=Pf3D7_12_v3:172936-	Pf3D7_12_v3:172936-	PF3D7_1203200.1-p1	10	10	10	PF3D7_1203200	signal recognition particle subunit SRP14	1	10	10	10	5	4	4	7	7	6	5	4	4	7	7	6	5	4	4	7	7	6	61.5	61.5	61.5	11.862	104	104	0	53.568	38.5	30.8	43.3	59.6	60.6	39.4	2.0015e+09	27.7106	27.6698	27.3081	28.9961	29.0469
PF3D7_0522600.1-p1 | transcript=PF3D7_0522600.1 | gene=PF3D7_0522600 | organism=Plasmodium_falciparum_3D7 | gene_product=magnesium transporter NIPA, putative | transcript_product=magnesium transporter NIPA, putative | location=Pf3D7_05_v3:940249-941700(+)	Pf3D7_05_v3:940249-941700(+)	PF3D7_0522600.1-p1	10	10	10	PF3D7_0522600	magnesium transporter NIPA, putative	1	10	10	10	7	8	6	4	7	7	7	8	6	4	7	7	7	8	6	4	7	7	22.2	22.2	22.2	55.563	483	483	0	54.723	15.3	21.9	15.3	14.1	21.9	19.5	1.5681e+09	27.8275	28.5326	28.133	27.1405	28.1838
PF3D7_1022400.1-p1 | transcript=PF3D7_1022400.1 | gene=PF3D7_1022400 | organism=Plasmodium_falciparum_3D7 | gene_product=serine/arginine-rich splicing factor 4 | transcript_product=serine/arginine-rich splicing factor 4 | location=Pf3D7_10_v3:939938-942234	Pf3D7_10_v3:939938-942234	PF3D7_1022400.1-p1	10	10	10	PF3D7_1022400	serine/arginine-rich splicing factor 4	1	10	10	10	6	6	6	8	6	4	6	6	6	8	6	4	6	6	6	8	6	4	16.7	16.7	16.7	62.116	538	538	0	22.397	12.1	10.6	11.7	13.6	11.9	8.9	1109200000	27.4056	27.8305	27.1979	27.8893	27.3342
PF3D7_1368100.1-p1 | transcript=PF3D7_1368100.1 | gene=PF3D7_1368100 | organism=Plasmodium_falciparum_3D7 | gene_product=26S proteasome regulatory subunit RPN11, putative | transcript_product=26S proteasome regulatory subunit RPN11, putative | location=Pf3	Pf3	PF3D7_1368100.1-p1	10	10	10	PF3D7_1368100	26S proteasome regulatory subunit RPN11, putative	1	10	10	10	5	9	7	10	8	6	5	9	7	10	8	6	5	9	7	10	8	6	33.8	33.8	33.8	35.211	311	311	0	25.656	14.5	31.2	19.3	33.8	24.1	20.9	969210000	26.4495	27.6097	26.8509	28.0685	27.1536
PF3D7_1028300.1-p1 | transcript=PF3D7_1028300.1 | gene=PF3D7_1028300 | organism=Plasmodium_falciparum_3D7 | gene_product=rRNA-processing protein EBP2, putative | transcript_product=rRNA-processing protein EBP2, putative | location=Pf3D7_10_v3:1168010-11689	Pf3D7_10_v3:1168010-11689	PF3D7_1028300.1-p1	10	10	10	PF3D7_1028300	rRNA-processing protein EBP2, putative	1	10	10	10	2	4	5	7	7	8	2	4	5	7	7	8	2	4	5	7	7	8	31.1	31.1	31.1	37.727	315	315	0	38.267	5.1	17.8	14.9	25.7	27.6	28.9	788520000	24.1133	26.2847	25.9164	27.3242	27.3546
PF3D7_1127000.1-p1 | transcript=PF3D7_1127000.1 | gene=PF3D7_1127000 | organism=Plasmodium_falciparum_3D7 | gene_product=protein phosphatase, putative | transcript_product=protein phosphatase, putative | location=Pf3D7_11_v3:1056198-1058054(-) | protein_le	Pf3D7_11_v3:1056198-1058054(-)	PF3D7_1127000.1-p1	10	10	10	PF3D7_1127000	protein phosphatase, putative	1	10	10	10	3	3	4	7	6	7	3	3	4	7	6	7	3	3	4	7	6	7	38.3	38.3	38.3	34.461	287	287	0	40.348	11.8	11.8	17.4	25.1	26.8	33.8	698170000	25.5011	25.9694	26.0894	27.4269	26.9902
PF3D7_1304500.1-p1 | transcript=PF3D7_1304500.1 | gene=PF3D7_1304500 | organism=Plasmodium_falciparum_3D7 | gene_product=small heat shock protein, putative | transcript_product=small heat shock protein, putative | location=Pf3D7_13_v3:235800-236435(-) | pr	Pf3D7_13_v3:235800-236435(-)	PF3D7_1304500.1-p1	10	10	10	PF3D7_1304500	small heat shock protein, putative	1	10	10	10	7	7	5	9	7	2	7	7	5	9	7	2	7	7	5	9	7	2	54.5	54.5	54.5	25.195	211	211	0	28.918	36	32.7	24.2	49.3	33.2	9.5	688600000	26.5719	27.4131	26.2153	27.3826	26.919
PF3D7_0731600.1-p1 | transcript=PF3D7_0731600.1 | gene=PF3D7_0731600 | organism=Plasmodium_falciparum_3D7 | gene_product=acyl-CoA synthetase | transcript_product=acyl-CoA synthetase | location=Pf3D7_07_v3:1368161-1370596(+) | protein_length=811 | sequence_	Pf3D7_07_v3:1368161-1370596(+)	PF3D7_0731600.1-p1;PF3D7_0215300.1-p1	10;1	10;1	10;1	PF3D7_0731600	acyl-CoA synthetase	2	10	10	10	3	3	4	8	6	8	3	3	4	8	6	8	3	3	4	8	6	8	17.6	17.6	17.6	93.283	811	811;888	0	35.506	4.3	5.7	7.2	14.3	10.4	15	615990000	22.21	25.6558	24.894	27.6482	27.0137
PF3D7_0617000.1-p1 | transcript=PF3D7_0617000.1 | gene=PF3D7_0617000 | organism=Plasmodium_falciparum_3D7 | gene_product=mitochondrial import receptor subunit TOM40, putative | transcript_product=mitochondrial import receptor subunit TOM40, putative | loca		PF3D7_0617000.1-p1	10	10	10	PF3D7_0617000	mitochondrial import receptor subunit TOM40, putative	1	10	10	10	3	6	10	4	3	4	3	6	10	4	3	4	3	6	10	4	3	4	27.6	27.6	27.6	43.624	377	377	0	16.895	8.5	17.8	27.6	11.1	8.8	11.1	552070000	26.0203	26.8856	27.5248	26.1644	25.1629
PF3D7_1419700.1-p1 | transcript=PF3D7_1419700.1 | gene=PF3D7_1419700 | organism=Plasmodium_falciparum_3D7 | gene_product=eukaryotic translation initiation factor 3 subunit H, putative | transcript_product=eukaryotic translation initiation factor 3 subunit		PF3D7_1419700.1-p1	10	10	10	PF3D7_1419700	eukaryotic translation initiation factor 3 subunit	1	10	10	10	5	4	4	6	6	4	5	4	4	6	6	4	5	4	4	6	6	4	27.9	27.9	27.9	59.692	509	509	0	29.882	17.9	12.2	10.4	18.3	19.3	12.2	550730000	25.7849	25.594	25.6979	27.2058	27.1015
PF3D7_0513300.1-p1 | transcript=PF3D7_0513300.1 | gene=PF3D7_0513300 | organism=Plasmodium_falciparum_3D7 | gene_product=purine nucleoside phosphorylase | transcript_product=purine nucleoside phosphorylase | location=Pf3D7_05_v3:569182-569919(-) | protein_	Pf3D7_05_v3:569182-569919(-)	PF3D7_0513300.1-p1	10	10	10	PF3D7_0513300	purine nucleoside phosphorylase	1	10	10	10	1	9	5	3	4	2	1	9	5	3	4	2	1	9	5	3	4	2	39.6	39.6	39.6	26.858	245	245	0	39.083	5.3	34.3	22	18.8	23.3	17.1	505870000	23.2777	27.9865	25.8846	26.1717	25.9658
PF3D7_1455300.1-p1 | transcript=PF3D7_1455300.1 | gene=PF3D7_1455300 | organism=Plasmodium_falciparum_3D7 | gene_product=conserved protein, unknown function | transcript_product=conserved protein, unknown function | location=Pf3D7_14_v3:2259465-2261297(+)	Pf3D7_14_v3:2259465-2261297(+)	PF3D7_1455300.1-p1	10	10	10	PF3D7_1455300	conserved protein, unknown function	1	10	10	10	2	1	6	6	4	7	2	1	6	6	4	7	2	1	6	6	4	7	18.9	18.9	18.9	69.527	610	610	0	18.814	4.4	1.8	13.3	11.5	6.9	13.1	468470000	23.8077	23.6567	26.3058	26.5826	26.3435
PF3D7_0706000.1-p1 | transcript=PF3D7_0706000.1 | gene=PF3D7_0706000 | organism=Plasmodium_falciparum_3D7 | gene_product=importin-7, putative | transcript_product=importin-7, putative | location=Pf3D7_07_v3:293400-297089(+) | protein_length=1229 | sequence	Pf3D7_07_v3:293400-297089(+)	PF3D7_0706000.1-p1	10	10	10	PF3D7_0706000	importin-7, putative	1	10	10	10	1	3	4	10	7	7	1	3	4	10	7	7	1	3	4	10	7	7	8.1	8.1	8.1	145.51	1229	1229	0	17.39	1.1	2.5	3.1	8.1	5.5	5.2	454860000	23.4144	24.9789	25.1862	27.3583	26.3176
PF3D7_1334200.1-p1 | transcript=PF3D7_1334200.1 | gene=PF3D7_1334200 | organism=Plasmodium_falciparum_3D7 | gene_product=chaperone binding protein, putative | transcript_product=chaperone binding protein, putative | location=Pf3D7_13_v3:1398271-1399845(+)	Pf3D7_13_v3:1398271-1399845(+)	PF3D7_1334200.1-p1	10	10	10	PF3D7_1334200	chaperone binding protein, putative	1	10	10	10	3	4	6	5	6	4	3	4	6	5	6	4	3	4	6	5	6	4	13.9	13.9	13.9	62.673	524	524	0	22.026	5.2	7.8	9.7	9	12	6.1	442740000	25.3239	26.072	26.1743	26.7631	26.3393
PF3D7_1343700.1-p1 | transcript=PF3D7_1343700.1 | gene=PF3D7_1343700 | organism=Plasmodium_falciparum_3D7 | gene_product=kelch protein K13 | transcript_product=kelch protein K13 | location=Pf3D7_13_v3:1724817-1726997(-) | protein_length=726 | sequence_SO=c	Pf3D7_13_v3:1724817-1726997(-)	PF3D7_1343700.1-p1	10	10	10	PF3D7_1343700	kelch protein K13	1	10	10	10	5	6	7	7	6	4	5	6	7	7	6	4	5	6	7	7	6	4	17.1	17.1	17.1	83.664	726	726	0	26.232	7.9	9.2	10.3	11.7	9.6	5.5	391330000	25.4571	25.9016	26.7414	26.2049	25.6952
PF3D7_1327400.1-p1 | transcript=PF3D7_1327400.1 | gene=PF3D7_1327400 | organism=Plasmodium_falciparum_3D7 | gene_product=conserved Plasmodium protein, unknown function | transcript_product=conserved Plasmodium protein, unknown function | location=Pf3D7_13_	Pf3D7_13_	PF3D7_1327400.1-p1	10	10	10	PF3D7_1327400	conserved Plasmodium protein, unknown function	1	10	10	10	0	0	1	2	7	9	0	0	1	2	7	9	0	0	1	2	7	9	37.1	37.1	37.1	36.108	302	302	0	25.581	0	0	3.3	6.3	24.8	33.8	370460000	0	0	22.1141	24.0578	26.8772
PF3D7_1354500.1-p1 | transcript=PF3D7_1354500.1 | gene=PF3D7_1354500 | organism=Plasmodium_falciparum_3D7 | gene_product=adenylosuccinate synthetase | transcript_product=adenylosuccinate synthetase | location=Pf3D7_13_v3:2174346-2175797(+) | protein_length	Pf3D7_13_v3:2174346-2175797(+)	PF3D7_1354500.1-p1	10	10	10	PF3D7_1354500	adenylosuccinate synthetase	1	10	10	10	0	7	3	6	7	5	0	7	3	6	7	5	0	7	3	6	7	5	30.5	30.5	30.5	50.064	442	442	0	27.311	0	21	7.9	16.7	24	16.1	362580000	0	26.1711	24.7723	26.572	26.4863
PF3D7_1330600.1-p1 | transcript=PF3D7_1330600.1 | gene=PF3D7_1330600 | organism=Plasmodium_falciparum_3D7 | gene_product=elongation factor Tu, putative | transcript_product=elongation factor Tu, putative | location=Pf3D7_13_v3:1287891-1289408(-) | protein_	Pf3D7_13_v3:1287891-1289408(-)	PF3D7_1330600.1-p1	10	10	10	PF3D7_1330600	elongation factor Tu, putative	1	10	10	10	5	8	6	1	1	0	5	8	6	1	1	0	5	8	6	1	1	0	20.2	20.2	20.2	57.631	505	505	0	21.778	9.9	18.6	9.9	2.2	1.8	0	342320000	26.3846	27.1347	26.3345	22.3302	24.0588
PF3D7_1147300.1-p1 | transcript=PF3D7_1147300.1 | gene=PF3D7_1147300 | organism=Plasmodium_falciparum_3D7 | gene_product=conserved Plasmodium protein, unknown function | transcript_product=conserved Plasmodium protein, unknown function | location=Pf3D7_11_	Pf3D7_11_	PF3D7_1147300.1-p1	10	10	10	PF3D7_1147300	conserved Plasmodium protein, unknown function	1	10	10	10	3	7	1	3	4	6	3	7	1	3	4	6	3	7	1	3	4	6	8.7	8.7	8.7	158.9	1361	1361	0	41.167	2.4	6.7	1.2	2.4	3.5	4.8	292300000	24.1635	26.3508	23.6163	25.2133	25.8801
PF3D7_0510500.1-p1 | transcript=PF3D7_0510500.1 | gene=PF3D7_0510500 | organism=Plasmodium_falciparum_3D7 | gene_product=topoisomerase I | transcript_product=topoisomerase I | location=Pf3D7_05_v3:445983-448502(-) | protein_length=839 | sequence_SO=chromos	Pf3D7_05_v3:445983-448502(-)	PF3D7_0510500.1-p1	10	10	10	PF3D7_0510500	topoisomerase I	1	10	10	10	1	9	5	1	0	1	1	9	5	1	0	1	1	9	5	1	0	1	14.2	14.2	14.2	98.108	839	839	0	16.175	1.8	13.3	5.4	1.5	0	1.5	149550000	22.4051	26.3756	25.4592	22.4247	0
PF3D7_0210100.1-p1 | transcript=PF3D7_0210100.1 | gene=PF3D7_0210100 | organism=Plasmodium_falciparum_3D7 | gene_product=60S ribosomal protein L37ae, putative | transcript_product=60S ribosomal protein L37ae, putative | location=Pf3D7_02_v3:412275-412859(+	Pf3D7_02_v3:412275-412859(+	PF3D7_0210100.1-p1	9	9	9	PF3D7_0210100	60S ribosomal protein L37ae, putative	1	9	9	9	5	5	6	7	6	8	5	5	6	7	6	8	5	5	6	7	6	8	51	51	51	10.799	96	96	0	46.298	36.5	36.5	43.8	44.8	43.8	50	81971000000	32.3008	32.6024	33.0518	33.9843	34.244
PF3D7_1019400.1-p1 | transcript=PF3D7_1019400.1 | gene=PF3D7_1019400 | organism=Plasmodium_falciparum_3D7 | gene_product=60S ribosomal protein L30e, putative | transcript_product=60S ribosomal protein L30e, putative | location=Pf3D7_10_v3:786503-787008(+)	Pf3D7_10_v3:786503-787008(+)	PF3D7_1019400.1-p1	9	9	9	PF3D7_1019400	60S ribosomal protein L30e, putative	1	9	9	9	8	8	7	7	8	8	8	8	7	7	8	8	8	8	7	7	8	8	75.9	75.9	75.9	11.775	108	108	0	300.52	68.5	75.9	68.5	66.7	68.5	68.5	46121000000	32.0975	32.4496	32.0902	33.1731	33.539
PF3D7_0312800.1-p1 | transcript=PF3D7_0312800.1 | gene=PF3D7_0312800 | organism=Plasmodium_falciparum_3D7 | gene_product=60S ribosomal protein L26, putative | transcript_product=60S ribosomal protein L26, putative | location=Pf3D7_03_v3:534239-535238(+) |	Pf3D7_03_v3:534239-535238(+)	PF3D7_0312800.1-p1	9	9	9	PF3D7_0312800	60S ribosomal protein L26, putative	1	9	9	9	8	8	7	7	7	7	8	8	7	7	7	7	8	8	7	7	7	7	42.9	42.9	42.9	14.812	126	126	0	95.041	37.3	42.1	36.5	37.3	36.5	36.5	44011000000	32.1936	32.5609	32.5787	32.6562	32.8789
PF3D7_1331800.1-p1 | transcript=PF3D7_1331800.1 | gene=PF3D7_1331800 | organism=Plasmodium_falciparum_3D7 | gene_product=60S ribosomal protein L23, putative | transcript_product=60S ribosomal protein L23, putative | location=Pf3D7_13_v3:1324012-1324802(+)	Pf3D7_13_v3:1324012-1324802(+)	PF3D7_1331800.1-p1	9	9	9	PF3D7_1331800	60S ribosomal protein L23, putative	1	9	9	9	6	7	7	6	8	8	6	7	7	6	8	8	6	7	7	6	8	8	71.2	71.2	71.2	14.993	139	139	0	163.52	44.6	45.3	45.3	43.9	65.5	59.7	7.1862e+09	29.7322	29.9167	29.9119	28.7783	30.6778
PF3D7_0807300.1-p1 | transcript=PF3D7_0807300.1 | gene=PF3D7_0807300 | organism=Plasmodium_falciparum_3D7 | gene_product=ras-related protein Rab-18 | transcript_product=ras-related protein Rab-18 | location=Pf3D7_08_v3:381564-382847(+) | protein_length=201	Pf3D7_08_v3:381564-382847(+)	PF3D7_0807300.1-p1	9	9	9	PF3D7_0807300	ras-related protein Rab-18	1	9	9	9	7	4	5	8	8	6	7	4	5	8	8	6	7	4	5	8	8	6	55.2	55.2	55.2	23.162	201	201	0	33.948	43.3	20.9	26.4	51.2	47.3	36.3	2478000000	27.791	27.1701	27.7723	29.3482	29.2604
PF3D7_0802200.1-p1 | transcript=PF3D7_0802200.1 | gene=PF3D7_0802200 | organism=Plasmodium_falciparum_3D7 | gene_product=1-cys peroxiredoxin | transcript_product=1-cys peroxiredoxin | location=Pf3D7_08_v3:165416-166078(+) | protein_length=220 | sequence_SO	Pf3D7_08_v3:165416-166078(+)	PF3D7_0802200.1-p1	9	9	9	PF3D7_0802200	1-cys peroxiredoxin	1	9	9	9	5	7	7	6	6	6	5	7	7	6	6	6	5	7	7	6	6	6	35.5	35.5	35.5	25.164	220	220	0	21.106	22.7	27.3	32.3	22.7	25.9	25.9	1.8769e+09	27.1522	27.9719	27.2539	28.6124	28.6208
PF3D7_0829100.1-p1 | transcript=PF3D7_0829100.1 | gene=PF3D7_0829100 | organism=Plasmodium_falciparum_3D7 | gene_product=coiled-coil domain-containing protein 124, putative | transcript_product=coiled-coil domain-containing protein 124, putative | location		PF3D7_0829100.1-p1	9	9	9	PF3D7_0829100	coiled-coil domain-containing protein 124, putative	1	9	9	9	4	4	3	7	5	7	4	4	3	7	5	7	4	4	3	7	5	7	38.4	38.4	38.4	25.929	216	216	0	28.294	17.6	17.6	14.8	33.3	22.7	33.8	1.7659e+09	26.9486	27.3787	26.734	28.6835	28.4437
PF3D7_1353100.1-p1 | transcript=PF3D7_1353100.1 | gene=PF3D7_1353100 | organism=Plasmodium_falciparum_3D7 | gene_product=Plasmodium exported protein, unknown function | transcript_product=Plasmodium exported protein, unknown function | location=Pf3D7_13_v3	Pf3D7_13_v3	PF3D7_1353100.1-p1	9	9	9	PF3D7_1353100	Plasmodium exported protein, unknown function	1	9	9	9	3	3	4	8	6	6	3	3	4	8	6	6	3	3	4	8	6	6	32.6	32.6	32.6	32.783	285	285	0	41.523	8.8	8.8	8.8	30.2	14	27.7	1.6755e+09	26.8485	26.5162	26.976	29.2966	28.5096
PF3D7_1012400.1-p1 | transcript=PF3D7_1012400.1 | gene=PF3D7_1012400 | organism=Plasmodium_falciparum_3D7 | gene_product=hypoxanthine-guanine phosphoribosyltransferase | transcript_product=hypoxanthine-guanine phosphoribosyltransferase | location=Pf3D7_10_	Pf3D7_10_	PF3D7_1012400.1-p1	9	9	9	PF3D7_1012400	hypoxanthine-guanine phosphoribosyltransferase	1	9	9	9	1	8	3	7	6	4	1	8	3	7	6	4	1	8	3	7	6	4	52.4	52.4	52.4	26.362	231	231	0	78.774	8.7	52.4	14.7	42.4	42.4	35.9	1.6416e+09	25.7426	29.4919	27.1909	27.9269	28.1421
PF3D7_1128200.1-p1 | transcript=PF3D7_1128200.1 | gene=PF3D7_1128200 | organism=Plasmodium_falciparum_3D7 | gene_product=multiprotein-bridging factor 1, putative | transcript_product=multiprotein-bridging factor 1, putative | location=Pf3D7_11_v3:1097117-1	Pf3D7_11_v3:1097117-1	PF3D7_1128200.1-p1	9	9	9	PF3D7_1128200	multiprotein-bridging factor 1, putative	1	9	9	9	5	5	7	7	8	7	5	5	7	7	8	7	5	5	7	7	8	7	50.7	50.7	50.7	15.525	136	136	0	39.795	30.1	30.1	39.7	36	41.2	36	1408000000	25.8944	27.7561	27.9206	27.967	28.6747
PF3D7_1144900.1-p1 | transcript=PF3D7_1144900.1 | gene=PF3D7_1144900 | organism=Plasmodium_falciparum_3D7 | gene_product=ras-related protein Rab-6 | transcript_product=ras-related protein Rab-6 | location=Pf3D7_11_v3:1777525-1778928(-) | protein_length=207	Pf3D7_11_v3:1777525-1778928(-)	PF3D7_1144900.1-p1	9	9	9	PF3D7_1144900	ras-related protein Rab-6	1	9	9	9	4	5	5	5	5	7	4	5	5	5	5	7	4	5	5	5	5	7	44.9	44.9	44.9	23.609	207	207	0	43.269	21.3	28	26.1	28	28	36.7	1312100000	26.7169	27.1479	27.3623	28.2937	28.1732
PF3D7_0912400.1-p1 | transcript=PF3D7_0912400.1 | gene=PF3D7_0912400 | organism=Plasmodium_falciparum_3D7 | gene_product=alkaline phosphatase, putative | transcript_product=alkaline phosphatase, putative | location=Pf3D7_09_v3:551426-553167(-) | protein_le	Pf3D7_09_v3:551426-553167(-)	PF3D7_0912400.1-p1	9	9	9	PF3D7_0912400	alkaline phosphatase, putative	1	9	9	9	4	5	7	7	7	5	4	5	7	7	7	5	4	5	7	7	7	5	23.1	23.1	23.1	52.704	446	446	0	23.442	10.5	13.5	17.5	18.6	17.9	13.5	1105400000	26.7607	26.8322	27.4554	27.9142	27.6231
PF3D7_0903200.1-p1 | transcript=PF3D7_0903200.1 | gene=PF3D7_0903200 | organism=Plasmodium_falciparum_3D7 | gene_product=ras-related protein RAB7 | transcript_product=ras-related protein RAB7 | location=Pf3D7_09_v3:133762-135587(-) | protein_length=206 | s	Pf3D7_09_v3:133762-135587(-)	PF3D7_0903200.1-p1	9	9	9	PF3D7_0903200	ras-related protein RAB7	1	9	9	9	5	3	7	6	7	6	5	3	7	6	7	6	5	3	7	6	7	6	57.3	57.3	57.3	23.788	206	206	0	61.182	35	18.4	49.5	35.4	42.7	35	1.066e+09	26.2975	26.8545	26.6385	27.8815	28.0862
PF3D7_1346300.1-p1 | transcript=PF3D7_1346300.1 | gene=PF3D7_1346300 | organism=Plasmodium_falciparum_3D7 | gene_product=DNA/RNA-binding protein Alba 2 | transcript_product=DNA/RNA-binding protein Alba 2 | location=Pf3D7_13_v3:1849528-1850517(+) | protein_	Pf3D7_13_v3:1849528-1850517(+)	PF3D7_1346300.1-p1	9	9	9	PF3D7_1346300	DNA/RNA-binding protein Alba 2	1	9	9	9	4	7	5	5	6	8	4	7	5	5	6	8	4	7	5	5	6	8	45	45	45	24.984	211	211	0	14.349	19	37	25.6	24.6	28.9	39.3	1.0212e+09	25.7694	27.6495	27.3947	27.7215	27.6572
PF3D7_0815600.1-p1 | transcript=PF3D7_0815600.1 | gene=PF3D7_0815600 | organism=Plasmodium_falciparum_3D7 | gene_product=eukaryotic translation initiation factor 3 subunit G, putative | transcript_product=eukaryotic translation initiation factor 3 subunit		PF3D7_0815600.1-p1	9	9	9	PF3D7_0815600	eukaryotic translation initiation factor 3 subunit	1	9	9	9	5	3	4	8	7	4	5	3	4	8	7	4	5	3	4	8	7	4	47.4	47.4	47.4	31.251	268	268	0	46.986	24.3	17.5	23.1	40.3	35.8	22.8	1.0008e+09	26.0826	27.0123	27.406	27.844	27.663
PF3D7_0215700.1-p1 | transcript=PF3D7_0215700.1 | gene=PF3D7_0215700 | organism=Plasmodium_falciparum_3D7 | gene_product=DNA-directed RNA polymerase II subunit RPB2, putative | transcript_product=DNA-directed RNA polymerase II subunit RPB2, putative | loca		PF3D7_0215700.1-p1	9	9	9	PF3D7_0215700	DNA-directed RNA polymerase II subunit RPB2, putative	1	9	9	9	1	3	4	3	1	4	1	3	4	3	1	4	1	3	4	3	1	4	8	8	8	151.72	1340	1340	0	10.138	0.9	2.8	2.8	2.6	0.9	3.8	901720000	26.2002	27.1805	27.1381	27.1749	27.3393
PF3D7_1027700.2-p1 | transcript=PF3D7_1027700.2 | gene=PF3D7_1027700 | organism=Plasmodium_falciparum_3D7 | gene_product=centrin-3 | transcript_product=centrin-3 | location=Pf3D7_10_v3:1150663-1151853(-) | protein_length=179 | sequence_SO=chromosome | SO=p	Pf3D7_10_v3:1150663-1151853(-)	PF3D7_1027700.2-p1;PF3D7_1027700.1-p1	9;9	9;9	9;9	PF3D7_1027700	centrin-3	2	9	9	9	3	5	9	2	2	6	3	5	9	2	2	6	3	5	9	2	2	6	54.2	54.2	54.2	20.943	179	179;179	0	31.114	17.9	24	54.2	11.7	12.8	29.1	780870000	26.1853	27.1872	28.3743	24.1124	25.1282
PF3D7_0729400.1-p1 | transcript=PF3D7_0729400.1 | gene=PF3D7_0729400 | organism=Plasmodium_falciparum_3D7 | gene_product=ribosome biogenesis protein BRX1, putative | transcript_product=ribosome biogenesis protein BRX1, putative | location=Pf3D7_07_v3:12528	Pf3D7_07_v3:12528	PF3D7_0729400.1-p1	9	9	9	PF3D7_0729400	ribosome biogenesis protein BRX1, putative	1	9	9	9	3	7	1	5	5	8	3	7	1	5	5	8	3	7	1	5	5	8	21.9	21.9	21.9	49.531	416	416	0	20.984	10.8	21.2	1.7	12.7	14.9	19.7	673140000	25.0367	26.7465	23.6337	26.7758	27.3125
PF3D7_1335100.1-p1 | transcript=PF3D7_1335100.1 | gene=PF3D7_1335100 | organism=Plasmodium_falciparum_3D7 | gene_product=merozoite surface protein 7 | transcript_product=merozoite surface protein 7 | location=Pf3D7_13_v3:1419086-1420141(-) | protein_length	Pf3D7_13_v3:1419086-1420141(-)	PF3D7_1335100.1-p1	9	9	9	PF3D7_1335100	merozoite surface protein 7	1	9	9	9	1	3	2	6	5	3	1	3	2	6	5	3	1	3	2	6	5	3	26.8	26.8	26.8	41.276	351	351	0	53.059	2.6	10	9.7	19.9	21.7	7.7	658850000	23.2572	25.0972	25.0773	28.2752	27.195
PF3D7_1015300.1-p1 | transcript=PF3D7_1015300.1 | gene=PF3D7_1015300 | organism=Plasmodium_falciparum_3D7 | gene_product=methionine aminopeptidase 1b, putative | transcript_product=methionine aminopeptidase 1b, putative | location=Pf3D7_10_v3:618440-619993	Pf3D7_10_v3:618440-619993	PF3D7_1015300.1-p1	9	9	9	PF3D7_1015300	methionine aminopeptidase 1b, putative	1	9	9	9	0	3	5	5	5	5	0	3	5	5	5	5	0	3	5	5	5	5	21.5	21.5	21.5	59.724	517	517	0	20.485	0	7.5	13.5	13	14.3	12.2	651620000	0	26.6303	26.5418	27.6539	26.5224
PF3D7_0710100.1-p1 | transcript=PF3D7_0710100.1 | gene=PF3D7_0710100 | organism=Plasmodium_falciparum_3D7 | gene_product=conserved protein, unknown function | transcript_product=conserved protein, unknown function | location=Pf3D7_07_v3:460057-461436(+) |	Pf3D7_07_v3:460057-461436(+)	PF3D7_0710100.1-p1	9	9	9	PF3D7_0710100	conserved protein, unknown function	1	9	9	9	6	7	5	2	6	1	6	7	5	2	6	1	6	7	5	2	6	1	21.6	21.6	21.6	55.348	459	459	0	23.497	13.9	17	11.8	3.1	13.5	1.5	645600000	26.7823	27.4205	26.9249	25.3615	27.1094
PF3D7_1470700.1-p1 | transcript=PF3D7_1470700.1 | gene=PF3D7_1470700 | organism=Plasmodium_falciparum_3D7 | gene_product=conserved Plasmodium protein, unknown function | transcript_product=conserved Plasmodium protein, unknown function | location=Pf3D7_14_	Pf3D7_14_	PF3D7_1470700.1-p1	9	9	9	PF3D7_1470700	conserved Plasmodium protein, unknown function	1	9	9	9	6	4	3	6	7	5	6	4	3	6	7	5	6	4	3	6	7	5	17.8	17.8	17.8	68.666	580	580	0	63.367	10.7	7.6	5.7	12.1	13.1	9.8	643620000	26.4242	26.9268	25.3757	26.4905	27.669
PF3D7_0723900.1-p1 | transcript=PF3D7_0723900.1 | gene=PF3D7_0723900 | organism=Plasmodium_falciparum_3D7 | gene_product=RNA-binding protein, putative | transcript_product=RNA-binding protein, putative | location=Pf3D7_07_v3:1000701-1004746(-) | protein_le	Pf3D7_07_v3:1000701-1004746(-)	PF3D7_0723900.1-p1	9	9	9	PF3D7_0723900	RNA-binding protein, putative	1	9	9	9	2	3	2	7	4	3	2	3	2	7	4	3	2	3	2	7	4	3	7	7	7	144.63	1222	1222	0	18.436	1.6	2.3	1.8	6.1	3.5	3.1	592930000	25.0836	26.4346	26.0867	27.5619	26.9749
PF3D7_1471000.1-p1 | transcript=PF3D7_1471000.1 | gene=PF3D7_1471000 | organism=Plasmodium_falciparum_3D7 | gene_product=RNA 3-terminal phosphate cyclase-like protein, putative | transcript_product=RNA 3-terminal phosphate cyclase-like protein, putative		PF3D7_1471000.1-p1	9	9	9	PF3D7_1471000	RNA 3-terminal phosphate cyclase-like protein, putative	1	9	9	9	4	7	3	5	5	5	4	7	3	5	5	5	4	7	3	5	5	5	25.3	25.3	25.3	54.895	467	467	0	49.231	12.4	18.6	9.2	14.3	15.8	15.8	572080000	25.9189	27.0945	25.3112	26.5633	26.7338
PF3D7_1228600.1-p1 | transcript=PF3D7_1228600.1 | gene=PF3D7_1228600 | organism=Plasmodium_falciparum_3D7 | gene_product=merozoite surface protein 9 | transcript_product=merozoite surface protein 9 | location=Pf3D7_12_v3:1160729-1162960(-) | protein_length	Pf3D7_12_v3:1160729-1162960(-)	PF3D7_1228600.1-p1	9	9	9	PF3D7_1228600	merozoite surface protein 9	1	9	9	9	5	7	5	5	4	7	5	7	5	5	4	7	5	7	5	5	4	7	14.5	14.5	14.5	86.622	743	743	0	40.184	7.1	11.7	8.5	8.5	5	11.4	547750000	25.0663	26.8617	25.2478	26.9774	25.8366
PF3D7_0315100.1-p1 | transcript=PF3D7_0315100.1 | gene=PF3D7_0315100 | organism=Plasmodium_falciparum_3D7 | gene_product=eukaryotic translation initiation factor 4E | transcript_product=eukaryotic translation initiation factor 4E | location=Pf3D7_03_v3:612	Pf3D7_03_v3:612	PF3D7_0315100.1-p1	9	9	9	PF3D7_0315100	eukaryotic translation initiation factor 4E	1	9	9	9	3	6	5	5	7	3	3	6	5	5	7	3	3	6	5	5	7	3	39.2	39.2	39.2	26.947	227	227	0	13.643	18.1	28.6	27.8	24.7	33	17.2	508670000	24.6863	26.723	26.0727	26.6499	27.1813
PF3D7_0203700.1-p1 | transcript=PF3D7_0203700.1 | gene=PF3D7_0203700 | organism=Plasmodium_falciparum_3D7 | gene_product=protein MAK16, putative | transcript_product=protein MAK16, putative | location=Pf3D7_02_v3:168682-170136(-) | protein_length=439 | seq	Pf3D7_02_v3:168682-170136(-)	PF3D7_0203700.1-p1	9	9	9	PF3D7_0203700	protein MAK16, putative	1	9	9	9	3	0	1	7	7	3	3	0	1	7	7	3	3	0	1	7	7	3	16.9	16.9	16.9	51.457	439	439	0	27.238	9.6	0	2.5	15	15.7	9.3	471940000	22.7445	0	22.9548	27.3231	27.6466
PF3D7_1236100.1-p1 | transcript=PF3D7_1236100.1 | gene=PF3D7_1236100 | organism=Plasmodium_falciparum_3D7 | gene_product=clustered-asparagine-rich protein | transcript_product=clustered-asparagine-rich protein | location=Pf3D7_12_v3:1506932-1508269(-) | pr	Pf3D7_12_v3:1506932-1508269(-)	PF3D7_1236100.1-p1	9	9	9	PF3D7_1236100	clustered-asparagine-rich protein	1	9	9	9	5	5	3	6	6	6	5	5	3	6	6	6	5	5	3	6	6	6	27.4	27.4	27.4	51.532	445	445	0	25.625	17.3	15.3	10.3	19.6	18.9	19.1	468220000	25.8285	26.1467	25.3294	26.9632	26.3982
PF3D7_1129200.1-p1 | transcript=PF3D7_1129200.1 | gene=PF3D7_1129200 | organism=Plasmodium_falciparum_3D7 | gene_product=26S proteasome regulatory subunit RPN7, putative | transcript_product=26S proteasome regulatory subunit RPN7, putative | location=Pf3D7	Pf3D7	PF3D7_1129200.1-p1	9	9	9	PF3D7_1129200	26S proteasome regulatory subunit RPN7, putative	1	9	9	9	5	4	5	5	2	1	5	4	5	5	2	1	5	4	5	5	2	1	20.6	20.6	20.6	46.624	393	393	0	16.497	12.2	12.7	12.7	14.5	5.3	2	387150000	26.1306	26.343	26.3101	26.3966	25.0154
PF3D7_1344800.1-p1 | transcript=PF3D7_1344800.1 | gene=PF3D7_1344800 | organism=Plasmodium_falciparum_3D7 | gene_product=aspartate carbamoyltransferase | transcript_product=aspartate carbamoyltransferase | location=Pf3D7_13_v3:1796274-1797709(+) | protein_	Pf3D7_13_v3:1796274-1797709(+)	PF3D7_1344800.1-p1	9	9	9	PF3D7_1344800	aspartate carbamoyltransferase	1	9	9	9	2	3	2	6	4	6	2	3	2	6	4	6	2	3	2	6	4	6	24.5	24.5	24.5	43.251	375	375	0	14.032	6.1	10.4	5.9	16	10.7	14.4	321880000	23.2578	24.2142	23.6701	26.7384	26.254
PF3D7_0822600.1-p1 | transcript=PF3D7_0822600.1 | gene=PF3D7_0822600 | organism=Plasmodium_falciparum_3D7 | gene_product=protein transport protein SEC23 | transcript_product=protein transport protein SEC23 | location=Pf3D7_08_v3:997055-999529(+) | protein_	Pf3D7_08_v3:997055-999529(+)	PF3D7_0822600.1-p1	9	9	9	PF3D7_0822600	protein transport protein SEC23	1	9	9	9	2	3	8	2	2	0	2	3	8	2	2	0	2	3	8	2	2	0	14.1	14.1	14.1	86.168	759	759	0	13.181	3.4	4.1	12.9	2.6	2.8	0	315820000	25.3005	24.3586	26.9402	26.8008	22.8019
PF3D7_0413700.1-p1 | transcript=PF3D7_0413700.1 | gene=PF3D7_0413700 | organism=Plasmodium_falciparum_3D7 | gene_product=lysine decarboxylase-like protein, putative | transcript_product=lysine decarboxylase-like protein, putative | location=Pf3D7_04_v3:619	Pf3D7_04_v3:619	PF3D7_0413700.1-p1	9	9	9	PF3D7_0413700	lysine decarboxylase-like protein, putative	1	9	9	9	3	3	5	4	2	6	3	3	5	4	2	6	3	3	5	4	2	6	27.5	27.5	27.5	39.02	338	338	0	16.038	8.9	9.8	11.8	12.4	5.3	18.3	298700000	24.9462	24.4554	25.4934	26.1263	25.4547
PF3D7_0524400.1-p1 | transcript=PF3D7_0524400.1 | gene=PF3D7_0524400 | organism=Plasmodium_falciparum_3D7 | gene_product=ribosome-interacting GTPase 1, putative | transcript_product=ribosome-interacting GTPase 1, putative | location=Pf3D7_05_v3:1013453-101	Pf3D7_05_v3:1013453-101	PF3D7_0524400.1-p1	9	9	9	PF3D7_0524400	ribosome-interacting GTPase 1, putative	1	9	9	9	2	2	3	6	4	5	2	2	3	6	4	5	2	2	3	6	4	5	30.4	30.4	30.4	40.684	365	365	0	17.447	4.9	4.9	8.5	19.5	14	17.3	291750000	23.0972	23.9017	24.1923	26.4341	25.8276
PF3D7_0819600.1-p1 | transcript=PF3D7_0819600.1 | gene=PF3D7_0819600 | organism=Plasmodium_falciparum_3D7 | gene_product=ubiquitin-like protein, putative | transcript_product=ubiquitin-like protein, putative | location=Pf3D7_08_v3:885198-886136(-) | protei	Pf3D7_08_v3:885198-886136(-)	PF3D7_0819600.1-p1	9	9	9	PF3D7_0819600	ubiquitin-like protein, putative	1	9	9	9	1	6	3	5	3	3	1	6	3	5	3	3	1	6	3	5	3	3	26.7	26.7	26.7	32.165	277	277	0	23.635	3.6	19.1	12.3	15.2	11.6	10.5	289440000	22.7383	25.799	25.0641	27.0106	23.7579
PF3D7_0506900.1-p1 | transcript=PF3D7_0506900.1 | gene=PF3D7_0506900 | organism=Plasmodium_falciparum_3D7 | gene_product=rhomboid protease ROM4 | transcript_product=rhomboid protease ROM4 | location=Pf3D7_05_v3:288776-291055(-) | protein_length=759 | seque	Pf3D7_05_v3:288776-291055(-)	PF3D7_0506900.1-p1	9	9	9	PF3D7_0506900	rhomboid protease ROM4	1	9	9	9	7	5	7	3	2	1	7	5	7	3	2	1	7	5	7	3	2	1	16.6	16.6	16.6	86.653	759	759	0	22.598	14	10.1	11.9	5.4	3	1.7	265940000	25.9496	25.7175	26.4478	24.7168	24.1499
PF3D7_1311900.1-p1 | transcript=PF3D7_1311900.1 | gene=PF3D7_1311900 | organism=Plasmodium_falciparum_3D7 | gene_product=V-type proton ATPase catalytic subunit A | transcript_product=V-type proton ATPase catalytic subunit A | location=Pf3D7_13_v3:507900-50	Pf3D7_13_v3:507900-50	PF3D7_1311900.1-p1	9	9	9	PF3D7_1311900	V-type proton ATPase catalytic subunit A	1	9	9	9	1	7	3	2	3	1	1	7	3	2	3	1	1	7	3	2	3	1	16.2	16.2	16.2	68.576	611	611	0	12.923	1.8	12.1	4.3	4.4	5.9	2	264410000	22.5944	27.2594	24.8208	24.7488	23.9083
PF3D7_0930600.1-p1 | transcript=PF3D7_0930600.1 | gene=PF3D7_0930600 | organism=Plasmodium_falciparum_3D7 | gene_product=peptidyl-prolyl cis-trans isomerase | transcript_product=peptidyl-prolyl cis-trans isomerase | location=Pf3D7_09_v3:1218393-1221000(-)	Pf3D7_09_v3:1218393-1221000(-)	PF3D7_0930600.1-p1	9	9	9	PF3D7_0930600	peptidyl-prolyl cis-trans isomerase	1	9	9	9	4	2	1	3	5	5	4	2	1	3	5	5	4	2	1	3	5	5	14.4	14.4	14.4	72.551	609	609	0	26.05	6.7	4.9	3	7.1	10	11.2	231870000	24.8182	23.963	22.7418	24.6042	26.1779
PF3D7_0723800.1-p1 | transcript=PF3D7_0723800.1 | gene=PF3D7_0723800 | organism=Plasmodium_falciparum_3D7 | gene_product=apicomplexan kinetochore protein 1, putative | transcript_product=apicomplexan kinetochore protein 1, putative | location=Pf3D7_07_v3:9	Pf3D7_07_v3:9	PF3D7_0723800.1-p1	9	9	9	PF3D7_0723800	apicomplexan kinetochore protein 1, putative	1	9	9	9	2	6	7	0	1	1	2	6	7	0	1	1	2	6	7	0	1	1	4.7	4.7	4.7	260.76	2190	2190	0	11.273	1.1	3.2	3.5	0	0.5	0.7	230210000	24.2952	25.2492	26.7077	0	25.6521
PF3D7_0422700.1-p1 | transcript=PF3D7_0422700.1 | gene=PF3D7_0422700 | organism=Plasmodium_falciparum_3D7 | gene_product=eukaryotic initiation factor 4A-III, putative | transcript_product=eukaryotic initiation factor 4A-III, putative | location=Pf3D7_04_v3	Pf3D7_04_v3	PF3D7_0422700.1-p1	10	9	9	PF3D7_0422700	eukaryotic initiation factor 4A-III, putative	1	10	9	9	4	4	7	2	4	6	3	4	6	2	4	6	3	4	6	2	4	6	26.2	26.2	26.2	44.799	390	390	0	16.458	12.3	12.3	19.5	6.2	10.8	18.2	219490000	23.8763	25.0136	25.3136	24.8047	24.5068
PF3D7_1362200.1-p1 | transcript=PF3D7_1362200.1 | gene=PF3D7_1362200 | organism=Plasmodium_falciparum_3D7 | gene_product=RuvB-like helicase 3 | transcript_product=RuvB-like helicase 3 | location=Pf3D7_13_v3:2490386-2491837(-) | protein_length=483 | sequenc	Pf3D7_13_v3:2490386-2491837(-)	PF3D7_1362200.1-p1	9	9	9	PF3D7_1362200	RuvB-like helicase 3	1	9	9	9	3	7	6	4	3	2	3	7	6	4	3	2	3	7	6	4	3	2	23.2	23.2	23.2	54.629	483	483	0	13.613	10.6	18.6	14.1	9.7	7.5	5	215540000	23.6392	26.0419	25.8063	24.9931	24.7483
PF3D7_0102500.1-p1 | transcript=PF3D7_0102500.1 | gene=PF3D7_0102500 | organism=Plasmodium_falciparum_3D7 | gene_product=erythrocyte binding antigen-181 | transcript_product=erythrocyte binding antigen-181 | location=Pf3D7_01_v3:110750-115799(-) | protein_	Pf3D7_01_v3:110750-115799(-)	PF3D7_0102500.1-p1	9	9	9	PF3D7_0102500	erythrocyte binding antigen-181	1	9	9	9	2	6	6	2	4	0	2	6	6	2	4	0	2	6	6	2	4	0	6.6	6.6	6.6	181.15	1567	1567	0	17.045	1.4	4.4	3.8	1.7	3.4	0	190850000	24.1357	26.0502	25.9865	23.2085	24.6733
PF3D7_0409200.1-p1 | transcript=PF3D7_0409200.1 | gene=PF3D7_0409200 | organism=Plasmodium_falciparum_3D7 | gene_product=protein SOF1, putative | transcript_product=protein SOF1, putative | location=Pf3D7_04_v3:438887-440335(+) | protein_length=482 | seque	Pf3D7_04_v3:438887-440335(+)	PF3D7_0409200.1-p1	9	9	9	PF3D7_0409200	protein SOF1, putative	1	9	9	9	1	0	1	2	3	9	1	0	1	2	3	9	1	0	1	2	3	9	16.2	16.2	16.2	56.66	482	482	0	25.29	2.7	0	3.3	6	6.4	16.2	182750000	22.5691	0	0	23.8103	25.047
PF3D7_0907400.1-p1 | transcript=PF3D7_0907400.1 | gene=PF3D7_0907400 | organism=Plasmodium_falciparum_3D7 | gene_product=ATP-dependent protease ATPase subunit ClpY | transcript_product=ATP-dependent protease ATPase subunit ClpY | location=Pf3D7_09_v3:35195	Pf3D7_09_v3:35195	PF3D7_0907400.1-p1	9	9	9	PF3D7_0907400	ATP-dependent protease ATPase subunit ClpY	1	9	9	9	4	6	6	2	1	2	4	6	6	2	1	2	4	6	6	2	1	2	14	14	14	106.46	922	922	0	17.703	5	9.1	8.1	2.2	1.3	2.2	180170000	25.4673	25.3485	25.7571	23.8602	22.7466
PF3D7_1329100.1-p1 | transcript=PF3D7_1329100.1 | gene=PF3D7_1329100 | organism=Plasmodium_falciparum_3D7 | gene_product=myosin F, putative | transcript_product=myosin F, putative | location=Pf3D7_13_v3:1227372-1234418(-) | protein_length=2160 | sequence_S	Pf3D7_13_v3:1227372-1234418(-)	PF3D7_1329100.1-p1	9	9	9	PF3D7_1329100	myosin F, putative	1	9	9	9	3	3	1	6	1	3	3	3	1	6	1	3	3	3	1	6	1	3	4.2	4.2	4.2	250.29	2160	2160	0	10.84	1.5	1.4	0.4	3	0.6	1.4	121020000	23.6989	23.8533	20.8728	25.4213	22.9687
PF3D7_0219600.1-p1 | transcript=PF3D7_0219600.1 | gene=PF3D7_0219600 | organism=Plasmodium_falciparum_3D7 | gene_product=replication factor C subunit 1 | transcript_product=replication factor C subunit 1 | location=Pf3D7_02_v3:779418-782132(-) | protein_le	Pf3D7_02_v3:779418-782132(-)	PF3D7_0219600.1-p1	9	9	9	PF3D7_0219600	replication factor C subunit 1	1	9	9	9	1	6	6	0	0	1	1	6	6	0	0	1	1	6	6	0	0	1	12.8	12.8	12.8	104.18	904	904	0	16.17	1.2	8	8.4	0	0	1	116010000	21.9079	25.7022	25.6033	0	0
PF3D7_0309500.1-p1 | transcript=PF3D7_0309500.1 | gene=PF3D7_0309500 | organism=Plasmodium_falciparum_3D7 | gene_product=asparagine synthetase [glutamine-hydrolyzing], putative | transcript_product=asparagine synthetase [glutamine-hydrolyzing], putative |		PF3D7_0309500.1-p1	9	9	9	PF3D7_0309500	asparagine synthetase [glutamine-hydrolyzing], putative	1	9	9	9	4	3	3	1	1	1	4	3	3	1	1	1	4	3	3	1	1	1	17.5	17.5	17.5	69.863	610	610	0	10.383	8.4	7.5	4.3	1.5	1.5	1.5	97386000	24.5168	23.865	24.6246	23.3471	23.9878
PF3D7_1332900.1-p1 | transcript=PF3D7_1332900.1 | gene=PF3D7_1332900 | organism=Plasmodium_falciparum_3D7 | gene_product=isoleucine--tRNA ligase, putative | transcript_product=isoleucine--tRNA ligase, putative | location=Pf3D7_13_v3:1350042-1353860(-) | pr	Pf3D7_13_v3:1350042-1353860(-)	PF3D7_1332900.1-p1	9	9	9	PF3D7_1332900	isoleucine--tRNA ligase, putative	1	9	9	9	1	1	2	7	1	0	1	1	2	7	1	0	1	1	2	7	1	0	7.5	7.5	7.5	151.31	1272	1272	0	8.9419	0.6	0.6	1.4	6.2	0.6	0	95935000	22.4264	23.3196	23.4188	25.8416	23.0164
PF3D7_1420400.1-p1 | transcript=PF3D7_1420400.1 | gene=PF3D7_1420400 | organism=Plasmodium_falciparum_3D7 | gene_product=glycine--tRNA ligase | transcript_product=glycine--tRNA ligase | location=Pf3D7_14_v3:846508-849177(+) | protein_length=889 | sequence_	Pf3D7_14_v3:846508-849177(+)	PF3D7_1420400.1-p1	9	9	9	PF3D7_1420400	glycine--tRNA ligase	1	9	9	9	0	0	5	4	2	3	0	0	5	4	2	3	0	0	5	4	2	3	11	11	11	104.3	889	889	0	9.4959	0	0	6.3	4.7	2.2	3.7	94516000	0	0	24.5782	24.9381	24.09
PF3D7_0801500.1-p1 | transcript=PF3D7_0801500.1 | gene=PF3D7_0801500 | organism=Plasmodium_falciparum_3D7 | gene_product=nucleolar protein 10, putative | transcript_product=nucleolar protein 10, putative | location=Pf3D7_08_v3:106593-108242(-) | protein_le	Pf3D7_08_v3:106593-108242(-)	PF3D7_0801500.1-p1	9	9	9	PF3D7_0801500	nucleolar protein 10, putative	1	9	9	9	0	1	1	5	2	3	0	1	1	5	2	3	0	1	1	5	2	3	16.6	16.6	16.6	64.408	549	549	0	26.3	0	1.8	1.8	11.3	3.5	6.7	85826000	0	22.2628	22.1108	25.4485	24.0177
PF3D7_0706400.1-p1 | transcript=PF3D7_0706400.1 | gene=PF3D7_0706400 | organism=Plasmodium_falciparum_3D7 | gene_product=60S ribosomal protein L37 | transcript_product=60S ribosomal protein L37 | location=Pf3D7_07_v3:306855-307133(-) | protein_length=92 |	Pf3D7_07_v3:306855-307133(-)	PF3D7_0706400.1-p1	8	8	8	PF3D7_0706400	60S ribosomal protein L37	1	8	8	8	5	8	6	5	6	7	5	8	6	5	6	7	5	8	6	5	6	7	40.2	40.2	40.2	10.539	92	92	0	24.773	32.6	40.2	32.6	31.5	32.6	32.6	24553000000	30.9129	31.3721	30.4156	31.7408	32.4427
PF3D7_1402500.1-p1 | transcript=PF3D7_1402500.1 | gene=PF3D7_1402500 | organism=Plasmodium_falciparum_3D7 | gene_product=ribosomal protein S27a, putative | transcript_product=ribosomal protein S27a, putative | location=Pf3D7_14_v3:92264-93537(-) | protein_	Pf3D7_14_v3:92264-93537(-)	PF3D7_1402500.1-p1	8	8	8	PF3D7_1402500	ribosomal protein S27a, putative	1	8	8	8	5	5	6	6	8	7	5	5	6	6	8	7	5	5	6	6	8	7	28.2	28.2	28.2	17.399	149	149	0	221.14	21.5	21.5	26.2	23.5	28.2	23.5	20350000000	30.6558	30.8763	31.0253	31.9335	32.5005
PF3D7_0320900.1-p1 | transcript=PF3D7_0320900.1 | gene=PF3D7_0320900 | organism=Plasmodium_falciparum_3D7 | gene_product=histone H2A.Z | transcript_product=histone H2A.Z | location=Pf3D7_03_v3:875213-876295(+) | protein_length=158 | sequence_SO=chromosome	Pf3D7_03_v3:875213-876295(+)	PF3D7_0320900.1-p1	9	8	8	PF3D7_0320900	histone H2A.Z	1	9	8	8	8	7	7	8	6	8	7	6	6	7	5	7	7	6	6	7	5	7	41.1	35.4	35.4	16.453	158	158	0	58.629	41.1	41.1	34.2	41.1	34.2	41.1	12591000000	30.6532	30.9691	31.3427	31.137	31.0141
PF3D7_1121600.1-p1 | transcript=PF3D7_1121600.1 | gene=PF3D7_1121600 | organism=Plasmodium_falciparum_3D7 | gene_product=exported protein 1 | transcript_product=exported protein 1 | location=Pf3D7_11_v3:815386-816322(-) | protein_length=162 | sequence_SO=c	Pf3D7_11_v3:815386-816322(-)	PF3D7_1121600.1-p1	8	8	8	PF3D7_1121600	exported protein 1	1	8	8	8	5	6	6	5	5	5	5	6	6	5	5	5	5	6	6	5	5	5	24.1	24.1	24.1	17.295	162	162	0	104.32	18.5	18.5	18.5	18.5	18.5	24.1	4797700000	28.678	30.4667	29.0916	29.9588	29.4716
PF3D7_0831400.1-p1 | transcript=PF3D7_0831400.1 | gene=PF3D7_0831400 | organism=Plasmodium_falciparum_3D7 | gene_product=Plasmodium exported protein, unknown function | transcript_product=Plasmodium exported protein, unknown function | location=Pf3D7_08_v3	Pf3D7_08_v3	PF3D7_0831400.1-p1	8	8	8	PF3D7_0831400	Plasmodium exported protein, unknown function	1	8	8	8	5	4	5	6	7	6	5	4	5	6	7	6	5	4	5	6	7	6	21.2	21.2	21.2	36.413	302	302	0	26.736	14.9	12.6	14.9	15.6	18.2	15.6	4690600000	28.5737	28.9263	29.0483	30.0251	29.8579
PF3D7_1204300.1-p1 | transcript=PF3D7_1204300.1 | gene=PF3D7_1204300 | organism=Plasmodium_falciparum_3D7 | gene_product=eukaryotic translation initiation factor 5A | transcript_product=eukaryotic translation initiation factor 5A | location=Pf3D7_12_v3:205	Pf3D7_12_v3:205	PF3D7_1204300.1-p1	8	8	8	PF3D7_1204300	eukaryotic translation initiation factor 5A	1	8	8	8	6	6	7	5	6	6	6	6	7	5	6	6	6	6	7	5	6	6	43.5	43.5	43.5	17.631	161	161	0	76.555	34.2	38.5	43.5	34.2	34.2	34.2	2464200000	27.8082	28.6041	28.5715	28.9556	28.5746
PF3D7_1434800.1-p1 | transcript=PF3D7_1434800.1 | gene=PF3D7_1434800 | organism=Plasmodium_falciparum_3D7 | gene_product=mitochondrial acidic protein MAM33, putative | transcript_product=mitochondrial acidic protein MAM33, putative | location=Pf3D7_14_v3:1	Pf3D7_14_v3:1	PF3D7_1434800.1-p1	8	8	8	PF3D7_1434800	mitochondrial acidic protein MAM33, putative	1	8	8	8	7	6	4	2	3	2	7	6	4	2	3	2	7	6	4	2	3	2	21	21	21	28.872	252	252	0	20.614	18.3	15.9	13.1	7.5	10.3	7.5	2155200000	28.6129	29.5675	29.4511	25.7615	26.9388
PF3D7_0925900.1-p1 | transcript=PF3D7_0925900.1 | gene=PF3D7_0925900 | organism=Plasmodium_falciparum_3D7 | gene_product=lipocalin | transcript_product=lipocalin | location=Pf3D7_09_v3:1040713-1041516(+) | protein_length=217 | sequence_SO=chromosome | SO=p	Pf3D7_09_v3:1040713-1041516(+)	PF3D7_0925900.1-p1	8	8	8	PF3D7_0925900	lipocalin	1	8	8	8	5	2	5	7	6	6	5	2	5	7	6	6	5	2	5	7	6	6	33.2	33.2	33.2	24.698	217	217	0	52.663	19.8	8.3	22.1	30	23	30	2.0463e+09	26.6714	27.4816	27.5267	29.1101	28.6718
PF3D7_1370300.1-p1 | transcript=PF3D7_1370300.1 | gene=PF3D7_1370300 | organism=Plasmodium_falciparum_3D7 | gene_product=membrane associated histidine-rich protein 1 | transcript_product=membrane associated histidine-rich protein 1 | location=Pf3D7_13_v3:2	Pf3D7_13_v3:2	PF3D7_1370300.1-p1	8	8	8	PF3D7_1370300	membrane associated histidine-rich protein 1	1	8	8	8	2	3	1	7	5	3	2	3	1	7	5	3	2	3	1	7	5	3	43	43	43	28.949	249	249	0	46.17	11.6	14.9	2.8	43	19.7	14.9	2.0167e+09	26.1373	26.9663	26.6667	29.8714	28.8531
PF3D7_1315400.1-p1 | transcript=PF3D7_1315400.1 | gene=PF3D7_1315400 | organism=Plasmodium_falciparum_3D7 | gene_product=zinc finger (CCCH type) protein, putative | transcript_product=zinc finger (CCCH type) protein, putative | location=Pf3D7_13_v3:647986-	Pf3D7_13_v3:647986-	PF3D7_1315400.1-p1	8	8	8	PF3D7_1315400	zinc finger (CCCH type) protein, putative	1	8	8	8	4	4	4	5	7	6	4	4	4	5	7	6	4	4	4	5	7	6	19.8	19.8	19.8	47.962	419	419	0	134.76	12.9	12.9	10.7	10.7	19.8	15.3	1.9115e+09	27.2396	27.7596	27.0908	28.5278	28.8161
PF3D7_1346100.1-p1 | transcript=PF3D7_1346100.1 | gene=PF3D7_1346100 | organism=Plasmodium_falciparum_3D7 | gene_product=protein transport protein SEC61 subunit alpha | transcript_product=protein transport protein SEC61 subunit alpha | location=Pf3D7_13_v3	Pf3D7_13_v3	PF3D7_1346100.1-p1	8	8	8	PF3D7_1346100	protein transport protein SEC61 subunit alpha	1	8	8	8	8	6	4	4	6	5	8	6	4	4	6	5	8	6	4	4	6	5	16.9	16.9	16.9	52.223	472	472	0	28.567	16.9	14.8	7.4	11	14	12.5	1.6582e+09	28.0774	28.3063	28.1547	27.9594	28.3996
PF3D7_1114200.1-p1 | transcript=PF3D7_1114200.1 | gene=PF3D7_1114200 | organism=Plasmodium_falciparum_3D7 | gene_product=GTPase-activating protein, putative | transcript_product=GTPase-activating protein, putative | location=Pf3D7_11_v3:542330-544765(-) |	Pf3D7_11_v3:542330-544765(-)	PF3D7_1114200.1-p1	8	8	8	PF3D7_1114200	GTPase-activating protein, putative	1	8	8	8	5	6	6	5	8	5	5	6	6	5	8	5	5	6	6	5	8	5	21.7	21.7	21.7	44.607	373	373	0	29.749	14.7	17.2	17.2	14.5	21.7	14.5	1.645e+09	26.7412	27.6765	27.8625	28.1755	29.1239
PF3D7_0702500.1-p1 | transcript=PF3D7_0702500.1 | gene=PF3D7_0702500 | organism=Plasmodium_falciparum_3D7 | gene_product=Plasmodium exported protein, unknown function | transcript_product=Plasmodium exported protein, unknown function | location=Pf3D7_07_v3	Pf3D7_07_v3	PF3D7_0702500.1-p1	8	8	8	PF3D7_0702500	Plasmodium exported protein, unknown function	1	8	8	8	4	6	3	6	6	6	4	6	3	6	6	6	4	6	3	6	6	6	38.3	38.3	38.3	27.673	253	253	0	272.41	22.9	31.2	17.4	27.7	27.3	32.8	1.4807e+09	25.9365	26.4041	25.7635	29.0815	28.768
PF3D7_0307100.1-p1 | transcript=PF3D7_0307100.1 | gene=PF3D7_0307100 | organism=Plasmodium_falciparum_3D7 | gene_product=40S ribosomal protein S12, putative | transcript_product=40S ribosomal protein S12, putative | location=Pf3D7_03_v3:312693-313342(-) |	Pf3D7_03_v3:312693-313342(-)	PF3D7_0307100.1-p1	8	8	8	PF3D7_0307100	40S ribosomal protein S12, putative	1	8	8	8	4	7	5	6	6	6	4	7	5	6	6	6	4	7	5	6	6	6	40.4	40.4	40.4	15.396	141	141	0	31.876	32.6	40.4	25.5	32.6	32.6	32.6	1367100000	26.3406	28.6058	27.76	28.2867	27.3731
PF3D7_1438900.1-p1 | transcript=PF3D7_1438900.1 | gene=PF3D7_1438900 | organism=Plasmodium_falciparum_3D7 | gene_product=thioredoxin peroxidase 1 | transcript_product=thioredoxin peroxidase 1 | location=Pf3D7_14_v3:1575984-1576571(+) | protein_length=195 |	Pf3D7_14_v3:1575984-1576571(+)	PF3D7_1438900.1-p1	8	8	8	PF3D7_1438900	thioredoxin peroxidase 1	1	8	8	8	2	5	5	5	5	4	2	5	5	5	5	4	2	5	5	5	5	4	56.9	56.9	56.9	21.807	195	195	0	34.551	16.9	38.5	38.5	50.3	45.1	38.5	1232300000	24.9053	28.1543	27.8628	27.9772	27.6923
PF3D7_0621800.1-p1 | transcript=PF3D7_0621800.1 | gene=PF3D7_0621800 | organism=Plasmodium_falciparum_3D7 | gene_product=nascent polypeptide-associated complex subunit alpha, putative | transcript_product=nascent polypeptide-associated complex subunit alph		PF3D7_0621800.1-p1	8	8	8	PF3D7_0621800	nascent polypeptide-associated complex subunit alph	1	8	8	8	3	5	5	6	4	5	3	5	5	6	4	5	3	5	5	6	4	5	59.2	59.2	59.2	20.623	184	184	0	162.36	34.8	46.7	39.1	50.5	37	50.5	1161300000	25.863	27.7594	26.3868	28.4589	27.7251
PF3D7_0612100.1-p1 | transcript=PF3D7_0612100.1 | gene=PF3D7_0612100 | organism=Plasmodium_falciparum_3D7 | gene_product=eukaryotic translation initiation factor 3 subunit L, putative | transcript_product=eukaryotic translation initiation factor 3 subunit		PF3D7_0612100.1-p1	8	8	8	PF3D7_0612100	eukaryotic translation initiation factor 3 subunit	1	8	8	8	4	5	1	4	5	4	4	5	1	4	5	4	4	5	1	4	5	4	14.5	14.5	14.5	78.129	656	656	0	18.333	9.1	11.3	3	8.1	11.6	7.9	1150500000	26.7154	27.1495	25.0963	28.1621	28.2247
PF3D7_1225400.1-p1 | transcript=PF3D7_1225400.1 | gene=PF3D7_1225400 | organism=Plasmodium_falciparum_3D7 | gene_product=rRNA-processing protein, putative | transcript_product=rRNA-processing protein, putative | location=Pf3D7_12_v3:1031825-1032565(-) | pr	Pf3D7_12_v3:1031825-1032565(-)	PF3D7_1225400.1-p1	8	8	8	PF3D7_1225400	rRNA-processing protein, putative	1	8	8	8	0	0	0	7	7	8	0	0	0	7	7	8	0	0	0	7	7	8	33.3	33.3	33.3	29.286	246	246	0	46.605	0	0	0	30.5	30.5	33.3	936850000	0	0	0	27.3255	27.8223
PF3D7_1033400.1-p1 | transcript=PF3D7_1033400.1 | gene=PF3D7_1033400 | organism=Plasmodium_falciparum_3D7 | gene_product=haloacid dehalogenase-like hydrolase | transcript_product=haloacid dehalogenase-like hydrolase | location=Pf3D7_10_v3:1339762-1340628(+	Pf3D7_10_v3:1339762-1340628(+	PF3D7_1033400.1-p1	8	8	8	PF3D7_1033400	haloacid dehalogenase-like hydrolase	1	8	8	8	3	5	5	7	7	2	3	5	5	7	7	2	3	5	5	7	7	2	38.9	38.9	38.9	32.841	288	288	0	33.065	16	27.1	24	35.1	33.7	8.7	878120000	25.0327	27.3363	26.3582	28.2791	27.5726
PF3D7_1129400.1-p1 | transcript=PF3D7_1129400.1 | gene=PF3D7_1129400 | organism=Plasmodium_falciparum_3D7 | gene_product=RNA cytosine C(5)-methyltransferase, putative | transcript_product=RNA cytosine C(5)-methyltransferase, putative | location=Pf3D7_11_v3	Pf3D7_11_v3	PF3D7_1129400.1-p1	8	8	8	PF3D7_1129400	RNA cytosine C(5)-methyltransferase, putative	1	8	8	8	4	6	3	2	1	5	4	6	3	2	1	5	4	6	3	2	1	5	16.6	16.6	16.6	74.368	634	634	0	17.547	8.8	12.6	5.4	4.4	2.1	10.4	782910000	27.3622	27.6744	26.988	24.528	23.9511
PF3D7_1118500.1-p1 | transcript=PF3D7_1118500.1 | gene=PF3D7_1118500 | organism=Plasmodium_falciparum_3D7 | gene_product=nucleolar protein 56, putative | transcript_product=nucleolar protein 56, putative | location=Pf3D7_11_v3:703175-704959(+) | protein_le	Pf3D7_11_v3:703175-704959(+)	PF3D7_1118500.1-p1	8	8	8	PF3D7_1118500	nucleolar protein 56, putative	1	8	8	8	2	4	0	6	1	3	2	4	0	6	1	3	2	4	0	6	1	3	18.9	18.9	18.9	69.389	594	594	0	15.383	4.4	11.4	0	14.6	1.3	5.6	721280000	23.7482	25.4502	0	26.6274	23.3352
PF3D7_1203700.1-p1 | transcript=PF3D7_1203700.1 | gene=PF3D7_1203700 | organism=Plasmodium_falciparum_3D7 | gene_product=nucleosome assembly protein | transcript_product=nucleosome assembly protein | location=Pf3D7_12_v3:187146-188842(-) | protein_length=3	Pf3D7_12_v3:187146-188842(-)	PF3D7_1203700.1-p1	8	8	8	PF3D7_1203700	nucleosome assembly protein	1	8	8	8	5	6	3	5	5	5	5	6	3	5	5	5	5	6	3	5	5	5	19.9	19.9	19.9	40.487	347	347	0	29.748	11.5	14.7	8.1	14.4	12.4	15	678090000	24.9562	27.3647	26.5948	27.503	25.6831
PF3D7_1432100.1-p1 | transcript=PF3D7_1432100.1 | gene=PF3D7_1432100 | organism=Plasmodium_falciparum_3D7 | gene_product=voltage-dependent anion-selective channel protein | transcript_product=voltage-dependent anion-selective channel protein | location=Pf3	Pf3	PF3D7_1432100.1-p1	8	8	8	PF3D7_1432100	voltage-dependent anion-selective channel protein	1	8	8	8	4	3	4	4	6	5	4	3	4	4	6	5	4	3	4	4	6	5	22.8	22.8	22.8	33.266	289	289	0	17.953	11.4	9.7	11.4	12.1	17	15.2	673340000	25.9499	26.2404	26.7789	26.5199	27.5094
PF3D7_1003600.1-p1 | transcript=PF3D7_1003600.1 | gene=PF3D7_1003600 | organism=Plasmodium_falciparum_3D7 | gene_product=inner membrane complex protein 1c | transcript_product=inner membrane complex protein 1c | location=Pf3D7_10_v3:164945-165790(+) | prot	Pf3D7_10_v3:164945-165790(+)	PF3D7_1003600.1-p1	8	8	8	PF3D7_1003600	inner membrane complex protein 1c	1	8	8	8	5	2	8	4	4	3	5	2	8	4	4	3	5	2	8	4	4	3	23.8	23.8	23.8	32.653	281	281	0	15.591	21.4	10	23.8	13.5	16	10.3	593580000	26.1006	25.3438	27.7684	25.9696	26.3953
PF3D7_0827000.1-p1 | transcript=PF3D7_0827000.1 | gene=PF3D7_0827000 | organism=Plasmodium_falciparum_3D7 | gene_product=ATP-dependent RNA helicase DBP10, putative | transcript_product=ATP-dependent RNA helicase DBP10, putative | location=Pf3D7_08_v3:11675	Pf3D7_08_v3:11675	PF3D7_0827000.1-p1	8	8	8	PF3D7_0827000	ATP-dependent RNA helicase DBP10, putative	1	8	8	8	4	5	6	2	8	6	4	5	6	2	8	6	4	5	6	2	8	6	6.8	6.8	6.8	151.1	1289	1289	0	14.768	3.5	4.7	5	2.2	6.8	5.5	590500000	26.0679	26.6836	27.155	23.9345	26.8689
PF3D7_1237700.1-p1 | transcript=PF3D7_1237700.1 | gene=PF3D7_1237700 | organism=Plasmodium_falciparum_3D7 | gene_product=conserved protein, unknown function | transcript_product=conserved protein, unknown function | location=Pf3D7_12_v3:1572371-1573557(+)	Pf3D7_12_v3:1572371-1573557(+)	PF3D7_1237700.1-p1	8	8	8	PF3D7_1237700	conserved protein, unknown function	1	8	8	8	5	4	4	5	3	5	5	4	4	5	3	5	5	4	4	5	3	5	34.8	34.8	34.8	23.659	210	210	0	28.693	23.8	17.6	14.3	27.1	10	23.8	555390000	25.8979	25.1023	26.424	27.3465	26.0929
PF3D7_1120000.1-p1 | transcript=PF3D7_1120000.1 | gene=PF3D7_1120000 | organism=Plasmodium_falciparum_3D7 | gene_product=conserved protein, unknown function | transcript_product=conserved protein, unknown function | location=Pf3D7_11_v3:756192-760435(+) |	Pf3D7_11_v3:756192-760435(+)	PF3D7_1120000.1-p1	8	8	8	PF3D7_1120000	conserved protein, unknown function	1	8	8	8	5	5	3	4	2	3	5	5	3	4	2	3	5	5	3	4	2	3	18.2	18.2	18.2	128.95	1070	1070	0	22.847	16.2	14	13.5	15	12.3	12	538580000	26.6532	27.0137	26.5406	26.2181	25.4909
PF3D7_0806800.1-p1 | transcript=PF3D7_0806800.1 | gene=PF3D7_0806800 | organism=Plasmodium_falciparum_3D7 | gene_product=V-type proton ATPase subunit a, putative | transcript_product=V-type proton ATPase subunit a, putative | location=Pf3D7_08_v3:363260-36	Pf3D7_08_v3:363260-36	PF3D7_0806800.1-p1	8	8	8	PF3D7_0806800	V-type proton ATPase subunit a, putative	1	8	8	8	3	4	5	6	8	7	3	4	5	6	8	7	3	4	5	6	8	7	10.1	10.1	10.1	123	1053	1053	0	43.627	3.4	4.7	5.6	7.1	10.1	8.5	522780000	24.743	25.6612	26.2735	26.9284	26.9231
PF3D7_1360900.1-p1 | transcript=PF3D7_1360900.1 | gene=PF3D7_1360900 | organism=Plasmodium_falciparum_3D7 | gene_product=RNA-binding protein, putative | transcript_product=RNA-binding protein, putative | location=Pf3D7_13_v3:2440438-2442909(-) | protein_le	Pf3D7_13_v3:2440438-2442909(-)	PF3D7_1360900.1-p1	8	8	8	PF3D7_1360900	RNA-binding protein, putative	1	8	8	8	4	5	4	5	3	4	4	5	4	5	3	4	4	5	4	5	3	4	24.2	24.2	24.2	44.813	389	389	0	21.572	14.9	18.3	13.1	18	9.3	11.1	501150000	25.7103	26.8629	26.3828	26.2887	26.426
PF3D7_0527500.1-p1 | transcript=PF3D7_0527500.1 | gene=PF3D7_0527500 | organism=Plasmodium_falciparum_3D7 | gene_product=Hsc70-interacting protein | transcript_product=Hsc70-interacting protein | location=Pf3D7_05_v3:1143618-1145359(+) | protein_length=458	Pf3D7_05_v3:1143618-1145359(+)	PF3D7_0527500.1-p1	8	8	8	PF3D7_0527500	Hsc70-interacting protein	1	8	8	8	0	3	3	7	2	5	0	3	3	7	2	5	0	3	3	7	2	5	19.2	19.2	19.2	51.125	458	458	0	28.876	0	9.6	9.8	17.2	6.6	13.5	452280000	0	25.7173	25.25	27.4717	24.9418
PF3D7_0721100.1-p1 | transcript=PF3D7_0721100.1 | gene=PF3D7_0721100 | organism=Plasmodium_falciparum_3D7 | gene_product=conserved protein, unknown function | transcript_product=conserved protein, unknown function | location=Pf3D7_07_v3:916434-917168(+) |	Pf3D7_07_v3:916434-917168(+)	PF3D7_0721100.1-p1	8	8	8	PF3D7_0721100	conserved protein, unknown function	1	8	8	8	2	2	2	3	4	5	2	2	2	3	4	5	2	2	2	3	4	5	36.9	36.9	36.9	29.25	244	244	0	35.882	9.8	9.4	7.8	11.9	20.9	20.9	446610000	24.7213	25.1926	25.133	26.4707	26.9602
PF3D7_1306200.1-p1 | transcript=PF3D7_1306200.1 | gene=PF3D7_1306200 | organism=Plasmodium_falciparum_3D7 | gene_product=conserved protein, unknown function | transcript_product=conserved protein, unknown function | location=Pf3D7_13_v3:289564-291000(-) |	Pf3D7_13_v3:289564-291000(-)	PF3D7_1306200.1-p1	8	8	8	PF3D7_1306200	conserved protein, unknown function	1	8	8	8	2	4	4	3	5	4	2	4	4	3	5	4	2	4	4	3	5	4	19.2	19.2	19.2	56.811	478	478	0	16.783	4.2	9.4	9.2	7.1	11.9	10.3	390520000	24.8023	25.6104	25.9025	26.1062	26.6398
PF3D7_1451800.1-p1 | transcript=PF3D7_1451800.1 | gene=PF3D7_1451800 | organism=Plasmodium_falciparum_3D7 | gene_product=sortilin | transcript_product=sortilin | location=Pf3D7_14_v3:2123461-2126599(+) | protein_length=895 | sequence_SO=chromosome | SO=pro	Pf3D7_14_v3:2123461-2126599(+)	PF3D7_1451800.1-p1	8	8	8	PF3D7_1451800	sortilin	1	8	8	8	3	5	4	7	6	4	3	5	4	7	6	4	3	5	4	7	6	4	10.5	10.5	10.5	102.27	895	895	0	14.027	3.7	6.4	4.9	9.4	7.5	5.5	386930000	25.4731	26.2289	26.2842	25.979	25.8089
PF3D7_0929200.1-p1 | transcript=PF3D7_0929200.1 | gene=PF3D7_0929200 | organism=Plasmodium_falciparum_3D7 | gene_product=RNA-binding protein, putative | transcript_product=RNA-binding protein, putative | location=Pf3D7_09_v3:1167842-1169577(+) | protein_le	Pf3D7_09_v3:1167842-1169577(+)	PF3D7_0929200.1-p1	8	8	8	PF3D7_0929200	RNA-binding protein, putative	1	8	8	8	4	2	4	4	4	4	4	2	4	4	4	4	4	2	4	4	4	4	31.1	31.1	31.1	33.598	289	289	0	20.106	14.2	6.9	15.6	19.7	16.3	17	360550000	24.6055	24.6128	26.3292	25.7465	26.2101
PF3D7_1472900.1-p1 | transcript=PF3D7_1472900.1 | gene=PF3D7_1472900 | organism=Plasmodium_falciparum_3D7 | gene_product=dihydroorotase, putative | transcript_product=dihydroorotase, putative | location=Pf3D7_14_v3:2972978-2974054(+) | protein_length=358 |	Pf3D7_14_v3:2972978-2974054(+)	PF3D7_1472900.1-p1	8	8	8	PF3D7_1472900	dihydroorotase, putative	1	8	8	8	4	1	2	4	6	5	4	1	2	4	6	5	4	1	2	4	6	5	30.2	30.2	30.2	41.717	358	358	0	28.939	15.4	5.3	8.7	15.9	24.3	18.4	316100000	24.9728	23.5358	23.6044	26.0818	26.9147
PF3D7_0912500.1-p1 | transcript=PF3D7_0912500.1 | gene=PF3D7_0912500 | organism=Plasmodium_falciparum_3D7 | gene_product=SAP domain-containing protein, putative | transcript_product=SAP domain-containing protein, putative | location=Pf3D7_09_v3:556090-5579	Pf3D7_09_v3:556090-5579	PF3D7_0912500.1-p1	8	8	8	PF3D7_0912500	SAP domain-containing protein, putative	1	8	8	8	3	3	2	2	2	7	3	3	2	2	2	7	3	3	2	2	2	7	26.7	26.7	26.7	33.184	288	288	0	33.026	13.2	10.4	8	7.6	7.6	26.7	310510000	24.589	24.6035	25.0862	25.4556	25.7015
PF3D7_1014700.1-p1 | transcript=PF3D7_1014700.1 | gene=PF3D7_1014700 | organism=Plasmodium_falciparum_3D7 | gene_product=prohibitin 2 | transcript_product=prohibitin 2 | location=Pf3D7_10_v3:595308-596222(+) | protein_length=304 | sequence_SO=chromosome |	Pf3D7_10_v3:595308-596222(+)	PF3D7_1014700.1-p1	8	8	8	PF3D7_1014700	prohibitin 2	1	8	8	8	2	4	4	3	4	4	2	4	4	3	4	4	2	4	4	3	4	4	27.6	27.6	27.6	34.793	304	304	0	10.756	7.9	13.8	11.5	11.2	13.8	15.5	305700000	23.8656	25.5299	25.6057	26.0514	25.6678
PF3D7_1454700.1-p1 | transcript=PF3D7_1454700.1 | gene=PF3D7_1454700 | organism=Plasmodium_falciparum_3D7 | gene_product=6-phosphogluconate dehydrogenase, decarboxylating | transcript_product=6-phosphogluconate dehydrogenase, decarboxylating | location=Pf3	Pf3	PF3D7_1454700.1-p1	8	8	8	PF3D7_1454700	6-phosphogluconate dehydrogenase, decarboxylating	1	8	8	8	1	4	6	5	2	2	1	4	6	5	2	2	1	4	6	5	2	2	21.4	21.4	21.4	52.993	468	468	0	16.46	3	9.4	14.7	14.7	4.7	5.3	285890000	22.8428	25.3626	25.6827	26.8785	25.0136
PF3D7_1134100.1-p1 | transcript=PF3D7_1134100.1 | gene=PF3D7_1134100 | organism=Plasmodium_falciparum_3D7 | gene_product=protein disulfide-isomerase, putative | transcript_product=protein disulfide-isomerase, putative | location=Pf3D7_11_v3:1323043-1324314	Pf3D7_11_v3:1323043-1324314	PF3D7_1134100.1-p1	8	8	8	PF3D7_1134100	protein disulfide-isomerase, putative	1	8	8	8	3	5	3	2	2	1	3	5	3	2	2	1	3	5	3	2	2	1	20.1	20.1	20.1	49.194	423	423	0	16.097	7.3	13	8.7	5.4	5.4	2.6	270770000	25.7507	26.1469	26.1666	25.4411	23.1867
PF3D7_0310400.1-p1 | transcript=PF3D7_0310400.1 | gene=PF3D7_0310400 | organism=Plasmodium_falciparum_3D7 | gene_product=parasite-infected erythrocyte surface protein | transcript_product=parasite-infected erythrocyte surface protein | location=Pf3D7_03_v3	Pf3D7_03_v3	PF3D7_0310400.1-p1	8	8	8	PF3D7_0310400	parasite-infected erythrocyte surface protein	1	8	8	8	2	5	4	4	2	5	2	5	4	4	2	5	2	5	4	4	2	5	8.7	8.7	8.7	154.09	1294	1294	0	57.701	1.6	5.7	4.6	4	2.5	6	270150000	24.0931	26.0176	24.4893	25.8799	24.6505
PF3D7_1474900.1-p1 | transcript=PF3D7_1474900.1 | gene=PF3D7_1474900 | organism=Plasmodium_falciparum_3D7 | gene_product=trailer hitch homolog, putative | transcript_product=trailer hitch homolog, putative | location=Pf3D7_14_v3:3072261-3073247(+) | protei	Pf3D7_14_v3:3072261-3073247(+)	PF3D7_1474900.1-p1	8	8	8	PF3D7_1474900	trailer hitch homolog, putative	1	8	8	8	3	2	3	3	5	5	3	2	3	3	5	5	3	2	3	3	5	5	29.6	29.6	29.6	38.569	328	328	0	23.439	13.4	7.9	13.1	11.6	17.7	17.4	254920000	24.1561	24.3851	23.9625	25.3273	25.7347
PF3D7_1234800.1-p1 | transcript=PF3D7_1234800.1 | gene=PF3D7_1234800 | organism=Plasmodium_falciparum_3D7 | gene_product=splicing factor 3B subunit 3, putative | transcript_product=splicing factor 3B subunit 3, putative | location=Pf3D7_12_v3:1452606-14572	Pf3D7_12_v3:1452606-14572	PF3D7_1234800.1-p1	8	8	8	PF3D7_1234800	splicing factor 3B subunit 3, putative	1	8	8	8	2	6	4	2	2	5	2	6	4	2	2	5	2	6	4	2	2	5	7.6	7.6	7.6	151.81	1329	1329	0	13.458	1.9	5.6	3.2	1.9	1.9	5.5	244430000	24.2474	26.3087	25.2413	24.7879	24.745
PF3D7_0915600.1-p1 | transcript=PF3D7_0915600.1 | gene=PF3D7_0915600 | organism=Plasmodium_falciparum_3D7 | gene_product=conserved Plasmodium protein, unknown function | transcript_product=conserved Plasmodium protein, unknown function | location=Pf3D7_09_	Pf3D7_09_	PF3D7_0915600.1-p1	8	8	8	PF3D7_0915600	conserved Plasmodium protein, unknown function	1	8	8	8	2	1	1	2	5	8	2	1	1	2	5	8	2	1	1	2	5	8	33.2	33.2	33.2	28.481	238	238	0	17.535	8	4.2	3.8	8	15.1	33.2	237060000	22.4652	22.6894	22.7603	25.1788	25.61
PF3D7_1219100.1-p1 | transcript=PF3D7_1219100.1 | gene=PF3D7_1219100 | organism=Plasmodium_falciparum_3D7 | gene_product=clathrin heavy chain, putative | transcript_product=clathrin heavy chain, putative | location=Pf3D7_12_v3:757649-763642(+) | protein_le	Pf3D7_12_v3:757649-763642(+)	PF3D7_1219100.1-p1	8	8	8	PF3D7_1219100	clathrin heavy chain, putative	1	8	8	8	0	1	3	7	4	2	0	1	3	7	4	2	0	1	3	7	4	2	4.5	4.5	4.5	232.95	1997	1997	0	12.462	0	0.7	1.8	3.8	2.3	1.2	233820000	0	23.2338	24.4262	26.7895	26.0679
PF3D7_1030500.1-p1 | transcript=PF3D7_1030500.1 | gene=PF3D7_1030500 | organism=Plasmodium_falciparum_3D7 | gene_product=26S proteasome regulatory subunit RPN9, putative | transcript_product=26S proteasome regulatory subunit RPN9, putative | location=Pf3D7	Pf3D7	PF3D7_1030500.1-p1	8	8	8	PF3D7_1030500	26S proteasome regulatory subunit RPN9, putative	1	8	8	8	2	4	4	5	1	1	2	4	4	5	1	1	2	4	4	5	1	1	23.9	23.9	23.9	46.801	393	393	0	11.59	8.1	9.9	10.9	14.8	2	2	226030000	23.4782	25.5495	25.5701	25.9465	24.6612
PF3D7_1338100.1-p1 | transcript=PF3D7_1338100.1 | gene=PF3D7_1338100 | organism=Plasmodium_falciparum_3D7 | gene_product=26S proteasome regulatory subunit RPN3, putative | transcript_product=26S proteasome regulatory subunit RPN3, putative | location=Pf3D7	Pf3D7	PF3D7_1338100.1-p1	8	8	8	PF3D7_1338100	26S proteasome regulatory subunit RPN3, putative	1	8	8	8	4	3	5	4	2	1	4	3	5	4	2	1	4	3	5	4	2	1	17.1	17.1	17.1	59.066	503	503	0	19.682	8.3	6	9.9	10.1	4	2.6	206460000	25.3536	24.8317	25.5644	25.4175	24.9327
PF3D7_1017900.1-p1 | transcript=PF3D7_1017900.1 | gene=PF3D7_1017900 | organism=Plasmodium_falciparum_3D7 | gene_product=26S proteasome regulatory subunit p55, putative | transcript_product=26S proteasome regulatory subunit p55, putative | location=Pf3D7_1	Pf3D7_1	PF3D7_1017900.1-p1	8	8	8	PF3D7_1017900	26S proteasome regulatory subunit p55, putative	1	8	8	8	2	6	3	5	3	3	2	6	3	5	3	3	2	6	3	5	3	3	20.8	20.8	20.8	55.208	467	467	0	13.809	5.6	15.6	7.5	13.1	7.7	7.7	204920000	23.8211	25.0543	24.9376	25.9359	24.8918
PF3D7_0406100.1-p1 | transcript=PF3D7_0406100.1 | gene=PF3D7_0406100 | organism=Plasmodium_falciparum_3D7 | gene_product=V-type proton ATPase subunit B | transcript_product=V-type proton ATPase subunit B | location=Pf3D7_04_v3:323267-325225(-) | protein_le	Pf3D7_04_v3:323267-325225(-)	PF3D7_0406100.1-p1	8	8	8	PF3D7_0406100	V-type proton ATPase subunit B	1	8	8	8	0	6	5	4	2	1	0	6	5	4	2	1	0	6	5	4	2	1	21.5	21.5	21.5	55.788	494	494	0	17.272	0	16.2	12.6	11.7	6.1	4	203280000	0	25.4937	25.6249	25.9044	24.5384
PF3D7_1410700.1-p1 | transcript=PF3D7_1410700.1 | gene=PF3D7_1410700 | organism=Plasmodium_falciparum_3D7 | gene_product=conserved protein, unknown function | transcript_product=conserved protein, unknown function | location=Pf3D7_14_v3:429690-430861(-) |	Pf3D7_14_v3:429690-430861(-)	PF3D7_1410700.1-p1	8	8	8	PF3D7_1410700	conserved protein, unknown function	1	8	8	8	2	1	3	3	3	5	2	1	3	3	3	5	2	1	3	3	3	5	22.8	22.8	22.8	39.831	334	334	0	19.254	6.9	3	8.1	9.3	9.3	14.7	177410000	23.5176	24.0136	24.6866	24.9523	24.8849
PF3D7_1105600.1-p1 | transcript=PF3D7_1105600.1 | gene=PF3D7_1105600 | organism=Plasmodium_falciparum_3D7 | gene_product=translocon component PTEX88 | transcript_product=translocon component PTEX88 | location=Pf3D7_11_v3:241184-243517(-) | protein_length=7	Pf3D7_11_v3:241184-243517(-)	PF3D7_1105600.1-p1	8	8	8	PF3D7_1105600	translocon component PTEX88	1	8	8	8	2	6	2	4	3	2	2	6	2	4	3	2	2	6	2	4	3	2	12.5	12.5	12.5	90.786	777	777	0	9.3106	2.2	8	2.4	5	5.7	2.4	160470000	22.1207	25.1542	21.8834	25.9326	24.8165
PF3D7_0722200.1-p1 | transcript=PF3D7_0722200.1 | gene=PF3D7_0722200 | organism=Plasmodium_falciparum_3D7 | gene_product=rhoptry-associated leucine zipper-like protein 1 | transcript_product=rhoptry-associated leucine zipper-like protein 1 | location=Pf3D7	Pf3D7	PF3D7_0722200.1-p1	8	8	8	PF3D7_0722200	rhoptry-associated leucine zipper-like protein 1	1	8	8	8	2	5	6	2	3	0	2	5	6	2	3	0	2	5	6	2	3	0	11.5	11.5	11.5	87.878	749	749	0	28.909	2.8	7.2	7.7	3.3	6	0	144160000	22.3975	25.8052	24.9554	24.5219	24.4786
PF3D7_1350100.1-p1 | transcript=PF3D7_1350100.1 | gene=PF3D7_1350100 | organism=Plasmodium_falciparum_3D7 | gene_product=lysine--tRNA ligase | transcript_product=lysine--tRNA ligase | location=Pf3D7_13_v3:2005962-2007950(-) | protein_length=583 | sequence_	Pf3D7_13_v3:2005962-2007950(-)	PF3D7_1350100.1-p1	8	8	8	PF3D7_1350100	lysine--tRNA ligase	1	8	8	8	0	2	5	4	4	1	0	2	5	4	4	1	0	2	5	4	4	1	14.6	14.6	14.6	67.59	583	583	0	7.4148	0	3.9	9.3	7.5	7.2	1.7	143600000	0	24.2643	25.1673	25.5516	24.7238
PF3D7_0729100.1-p1 | transcript=PF3D7_0729100.1 | gene=PF3D7_0729100 | organism=Plasmodium_falciparum_3D7 | gene_product=apicomplexan kinetochore protein 8, putative | transcript_product=apicomplexan kinetochore protein 8, putative | location=Pf3D7_07_v3:1	Pf3D7_07_v3:1	PF3D7_0729100.1-p1	8	8	8	PF3D7_0729100	apicomplexan kinetochore protein 8, putative	1	8	8	8	0	0	1	2	2	5	0	0	1	2	2	5	0	0	1	2	2	5	3	3	3	304.52	2580	2580	0	14.754	0	0	0.3	0.9	0.8	1.8	130810000	0	0	22.251	25.0396	22.8761
PF3D7_1125400.1-p1 | transcript=PF3D7_1125400.1 | gene=PF3D7_1125400 | organism=Plasmodium_falciparum_3D7 | gene_product=mitochondrial import inner membrane translocase subunit TIM44, putative | transcript_product=mitochondrial import inner membrane transl		PF3D7_1125400.1-p1	8	8	8	PF3D7_1125400	mitochondrial import inner membrane transl	1	8	8	8	1	4	6	0	0	0	1	4	6	0	0	0	1	4	6	0	0	0	18.7	18.7	18.7	55.81	470	470	0	14.008	3.8	10.9	11.5	0	0	0	66804000	0	24.9754	25.0112	0	0
PF3D7_0705700.1-p1 | transcript=PF3D7_0705700.1 | gene=PF3D7_0705700 | organism=Plasmodium_falciparum_3D7 | gene_product=40S ribosomal protein S29, putative | transcript_product=40S ribosomal protein S29, putative | location=Pf3D7_07_v3:285472-286166(-) |	Pf3D7_07_v3:285472-286166(-)	PF3D7_0705700.1-p1	7	7	7	PF3D7_0705700	40S ribosomal protein S29, putative	1	7	7	7	6	4	3	3	5	4	6	4	3	3	5	4	6	4	3	3	5	4	68.5	68.5	68.5	6.4156	54	54	0	30.454	50	44.4	42.6	31.5	50	66.7	12746000000	30.1952	30.3586	29.8548	31.2609	31.8025
PF3D7_0503800.1-p1 | transcript=PF3D7_0503800.1 | gene=PF3D7_0503800 | organism=Plasmodium_falciparum_3D7 | gene_product=60S ribosomal protein L31 | transcript_product=60S ribosomal protein L31 | location=Pf3D7_05_v3:151422-152384(-) | protein_length=120 |	Pf3D7_05_v3:151422-152384(-)	PF3D7_0503800.1-p1	7	7	7	PF3D7_0503800	60S ribosomal protein L31	1	7	7	7	6	3	3	6	6	6	6	3	3	6	6	6	6	3	3	6	6	6	39.2	39.2	39.2	14.065	120	120	0	83.792	39.2	26.7	26.7	39.2	39.2	39.2	11551000000	29.4545	30.3429	29.0252	30.8841	31.5834
PF3D7_1142600.1-p1 | transcript=PF3D7_1142600.1 | gene=PF3D7_1142600 | organism=Plasmodium_falciparum_3D7 | gene_product=60S ribosomal protein L35ae, putative | transcript_product=60S ribosomal protein L35ae, putative | location=Pf3D7_11_v3:1708066-1708679	Pf3D7_11_v3:1708066-1708679	PF3D7_1142600.1-p1	7	7	7	PF3D7_1142600	60S ribosomal protein L35ae, putative	1	7	7	7	4	6	3	5	3	3	4	6	3	5	3	3	4	6	3	5	3	3	37.1	37.1	37.1	16.265	140	140	0	10.962	24.3	30.7	16.4	31.4	20	20.7	1.627e+09	27.5001	28.711	26.7314	29.0001	26.863
PF3D7_0628300.1-p1 | transcript=PF3D7_0628300.1 | gene=PF3D7_0628300 | organism=Plasmodium_falciparum_3D7 | gene_product=choline/ethanolaminephosphotransferase, putative | transcript_product=choline/ethanolaminephosphotransferase, putative | location=Pf3D7	Pf3D7	PF3D7_0628300.1-p1	7	7	7	PF3D7_0628300	choline/ethanolaminephosphotransferase, putative	1	7	7	7	3	2	4	4	5	3	3	2	4	4	5	3	3	2	4	4	5	3	13.6	13.6	13.6	45.081	391	391	0	9.2235	6.4	5.1	8.7	9.2	11.3	6.4	1329700000	27.4528	25.6473	28.4098	27.974	27.8389
PF3D7_0214400.1-p1 | transcript=PF3D7_0214400.1 | gene=PF3D7_0214400 | organism=Plasmodium_falciparum_3D7 | gene_product=protein LTV1, putative | transcript_product=protein LTV1, putative | location=Pf3D7_02_v3:586765-589051(-) | protein_length=619 | seque	Pf3D7_02_v3:586765-589051(-)	PF3D7_0214400.1-p1	7	7	7	PF3D7_0214400	protein LTV1, putative	1	7	7	7	3	3	4	5	6	6	3	3	4	5	6	6	3	3	4	5	6	6	8.7	8.7	8.7	73.715	619	619	0	14.886	4.7	4	4.7	8.1	7.4	8.7	1.0477e+09	25.6168	26.462	26.6301	27.7069	28.3535
PF3D7_0529500.1-p1 | transcript=PF3D7_0529500.1 | gene=PF3D7_0529500 | organism=Plasmodium_falciparum_3D7 | gene_product=cell cycle regulator protein, putative | transcript_product=cell cycle regulator protein, putative | location=Pf3D7_05_v3:1206473-12076	Pf3D7_05_v3:1206473-12076	PF3D7_0529500.1-p1	7	7	7	PF3D7_0529500	cell cycle regulator protein, putative	1	7	7	7	6	7	6	5	7	5	6	7	6	5	7	5	6	7	6	5	7	5	50.8	50.8	50.8	20.258	179	179	0	33.359	44.7	50.8	44.1	36.9	50.8	36.9	1.024e+09	26.7936	27.5213	27.1466	27.3664	27.849
PF3D7_0517300.1-p1 | transcript=PF3D7_0517300.1 | gene=PF3D7_0517300 | organism=Plasmodium_falciparum_3D7 | gene_product=serine/arginine-rich splicing factor 1 | transcript_product=serine/arginine-rich splicing factor 1 | location=Pf3D7_05_v3:724681-725751	Pf3D7_05_v3:724681-725751	PF3D7_0517300.1-p1	7	7	7	PF3D7_0517300	serine/arginine-rich splicing factor 1	1	7	7	7	3	3	5	2	2	4	3	3	5	2	2	4	3	3	5	2	2	4	21.1	21.1	21.1	34.561	298	298	0	38.896	14.4	14.4	13.1	11.7	10.1	15.1	840910000	26.8078	27.0128	27.3801	27.2957	25.63
PF3D7_0813600.1-p1 | transcript=PF3D7_0813600.1 | gene=PF3D7_0813600 | organism=Plasmodium_falciparum_3D7 | gene_product=translation initiation factor SUI1, putative | transcript_product=translation initiation factor SUI1, putative | location=Pf3D7_08_v3:6	Pf3D7_08_v3:6	PF3D7_0813600.1-p1	7	7	7	PF3D7_0813600	translation initiation factor SUI1, putative	1	7	7	7	4	6	5	6	4	6	4	6	5	6	4	6	4	6	5	6	4	6	32.5	32.5	32.5	31.351	268	268	0	31.044	24.6	28.7	22.8	28.7	19	23.1	685740000	26.1457	27.0571	26.3052	27.1814	27.0479
PF3D7_1444300.1-p1 | transcript=PF3D7_1444300.1 | gene=PF3D7_1444300 | organism=Plasmodium_falciparum_3D7 | gene_product=1-acyl-sn-glycerol-3-phosphate acyltransferase, putative | transcript_product=1-acyl-sn-glycerol-3-phosphate acyltransferase, putative		PF3D7_1444300.1-p1	7	7	7	PF3D7_1444300	1-acyl-sn-glycerol-3-phosphate acyltransferase, putative	1	7	7	7	2	2	4	4	3	4	2	2	4	4	3	4	2	2	4	4	3	4	38.7	38.7	38.7	33.747	292	292	0	40.948	6.2	10.3	22.6	20.5	18.5	25.3	617400000	25.4011	26.1286	26.3155	27.4797	26.9694
PF3D7_0913200.1-p1 | transcript=PF3D7_0913200.1 | gene=PF3D7_0913200 | organism=Plasmodium_falciparum_3D7 | gene_product=elongation factor 1-beta | transcript_product=elongation factor 1-beta | location=Pf3D7_09_v3:575679-576509(+) | protein_length=276 | s	Pf3D7_09_v3:575679-576509(+)	PF3D7_0913200.1-p1	7	7	7	PF3D7_0913200	elongation factor 1-beta	1	7	7	7	2	5	4	5	4	1	2	5	4	5	4	1	2	5	4	5	4	1	29.7	29.7	29.7	32.026	276	276	0	23.787	8.3	19.6	15.9	22.5	20.3	3.6	601000000	24.6667	27.012	27.1233	27.2306	26.462
PF3D7_1407800.1-p1 | transcript=PF3D7_1407800.1 | gene=PF3D7_1407800 | organism=Plasmodium_falciparum_3D7 | gene_product=plasmepsin IV | transcript_product=plasmepsin IV | location=Pf3D7_14_v3:283086-284435(+) | protein_length=449 | sequence_SO=chromosome	Pf3D7_14_v3:283086-284435(+)	PF3D7_1407800.1-p1	7	7	7	PF3D7_1407800	plasmepsin IV	1	7	7	7	2	3	3	3	4	3	2	3	3	3	4	3	2	3	3	3	4	3	21.8	21.8	21.8	51.046	449	449	0	26.569	6.7	10.2	11.1	8.2	13.6	13.6	591560000	25.927	26.9069	25.3159	26.1233	27.5466
PF3D7_0919100.1-p1 | transcript=PF3D7_0919100.1 | gene=PF3D7_0919100 | organism=Plasmodium_falciparum_3D7 | gene_product=DnaJ protein, putative | transcript_product=DnaJ protein, putative | location=Pf3D7_09_v3:786156-788212(+) | protein_length=370 | seque	Pf3D7_09_v3:786156-788212(+)	PF3D7_0919100.1-p1	7	7	7	PF3D7_0919100	DnaJ protein, putative	1	7	7	7	1	4	4	3	3	5	1	4	4	3	3	5	1	4	4	3	3	5	20.3	20.3	20.3	43.259	370	370	0	63.749	4.9	14.1	13.8	11.1	10	14.3	583270000	23.841	26.405	27.4122	27.3043	25.6554
PF3D7_1301700.1-p1 | transcript=PF3D7_1301700.1 | gene=PF3D7_1301700 | organism=Plasmodium_falciparum_3D7 | gene_product=CX3CL1-binding protein 2 | transcript_product=CX3CL1-binding protein 2 | location=Pf3D7_13_v3:99548-100521(+) | protein_length=245 | se	Pf3D7_13_v3:99548-100521(+)	PF3D7_1301700.1-p1	7	7	7	PF3D7_1301700	CX3CL1-binding protein 2	1	7	7	7	0	0	0	7	4	3	0	0	0	7	4	3	0	0	0	7	4	3	26.1	26.1	26.1	28.255	245	245	0	48.002	0	0	0	26.1	21.6	18	575720000	0	0	0	28.4157	27.0243
PF3D7_1201000.1-p1 | transcript=PF3D7_1201000.1 | gene=PF3D7_1201000 | organism=Plasmodium_falciparum_3D7 | gene_product=Plasmodium exported protein (PHISTb), unknown function | transcript_product=Plasmodium exported protein (PHISTb), unknown function | lo		PF3D7_1201000.1-p1	7	7	7	PF3D7_1201000	Plasmodium exported protein (PHISTb), unknown function	1	7	7	7	0	1	2	3	2	2	0	1	2	3	2	2	0	1	2	3	2	2	10	10	10	77.115	653	653	0	7.728	0	1.4	2.3	3.8	3.7	2.3	571550000	0	23.1748	24.1915	24.6979	25.2257
PF3D7_0914400.1-p1 | transcript=PF3D7_0914400.1 | gene=PF3D7_0914400 | organism=Plasmodium_falciparum_3D7 | gene_product=protein KIC3 | transcript_product=protein KIC3 | location=Pf3D7_09_v3:617963-619835(+) | protein_length=249 | sequence_SO=chromosome |	Pf3D7_09_v3:617963-619835(+)	PF3D7_0914400.1-p1	7	7	7	PF3D7_0914400	protein KIC3	1	7	7	7	6	6	1	5	5	3	6	6	1	5	5	3	6	6	1	5	5	3	33.7	33.7	33.7	28.412	249	249	0	18.931	28.1	28.1	5.6	25.3	24.5	16.1	567870000	26.6146	27.0887	22.7859	27.2671	25.7774
PF3D7_1409800.1-p1 | transcript=PF3D7_1409800.1 | gene=PF3D7_1409800 | organism=Plasmodium_falciparum_3D7 | gene_product=CUGBP Elav-like family member 2, putative | transcript_product=CUGBP Elav-like family member 2, putative | location=Pf3D7_14_v3:383188-	Pf3D7_14_v3:383188-	PF3D7_1409800.1-p1	7	7	7	PF3D7_1409800	CUGBP Elav-like family member 2, putative	1	7	7	7	4	6	5	3	5	1	4	6	5	3	5	1	4	6	5	3	5	1	16.5	16.5	16.5	59.274	514	514	0	24.119	8.8	13	11.5	7	12.1	2.5	564360000	26.0362	27.1194	25.8607	26.6248	26.8515
PF3D7_1437200.1-p1 | transcript=PF3D7_1437200.1 | gene=PF3D7_1437200 | organism=Plasmodium_falciparum_3D7 | gene_product=ribonucleoside-diphosphate reductase large subunit, putative | transcript_product=ribonucleoside-diphosphate reductase large subunit, p		PF3D7_1437200.1-p1	7	7	7	PF3D7_1437200	ribonucleoside-diphosphate reductase large subunit, p	1	7	7	7	4	5	4	3	0	0	4	5	4	3	0	0	4	5	4	3	0	0	9	9	9	96.903	847	847	0	10.884	5	6.5	4.7	4.3	0	0	526880000	27.1688	27.5696	27.1091	24.9339	0
PF3D7_0721400.1-p1 | transcript=PF3D7_0721400.1 | gene=PF3D7_0721400 | organism=Plasmodium_falciparum_3D7 | gene_product=rhoptry protein, putative | transcript_product=rhoptry protein, putative | location=Pf3D7_07_v3:926692-928028(+) | protein_length=214 |	Pf3D7_07_v3:926692-928028(+)	PF3D7_0721400.1-p1	7	7	7	PF3D7_0721400	rhoptry protein, putative	1	7	7	7	2	2	2	3	5	5	2	2	2	3	5	5	2	2	2	3	5	5	43	43	43	24.792	214	214	0	20.951	9.8	9.8	9.8	15.9	29.9	29	525000000	25.2219	25.8423	25.8032	26.9554	26.7739
PF3D7_0420400.1-p1 | transcript=PF3D7_0420400.1 | gene=PF3D7_0420400 | organism=Plasmodium_falciparum_3D7 | gene_product=ribosome-recycling factor | transcript_product=ribosome-recycling factor | location=Pf3D7_04_v3:929340-930140(+) | protein_length=266 |	Pf3D7_04_v3:929340-930140(+)	PF3D7_0420400.1-p1	7	7	7	PF3D7_0420400	ribosome-recycling factor	1	7	7	7	3	3	3	2	6	2	3	3	3	2	6	2	3	3	3	2	6	2	26.7	26.7	26.7	31.57	266	266	0	20.919	15.8	10.9	10.9	6.8	24.8	7.1	430730000	24.9031	25.7449	25.2362	25.7851	27.2335
PF3D7_0307700.1-p1 | transcript=PF3D7_0307700.1 | gene=PF3D7_0307700 | organism=Plasmodium_falciparum_3D7 | gene_product=apicomplexan kinetochore protein 10, putative | transcript_product=apicomplexan kinetochore protein 10, putative | location=Pf3D7_03_v3	Pf3D7_03_v3	PF3D7_0307700.1-p1	7	7	7	PF3D7_0307700	apicomplexan kinetochore protein 10, putative	1	7	7	7	3	3	3	3	4	2	3	3	3	3	4	2	3	3	3	3	4	2	4.8	4.8	4.8	216.26	1826	1826	0	18.789	2.5	1.5	1.8	2.6	3	1.3	425060000	26.1444	25.6536	25.1615	26.3925	26.8415
PF3D7_1123400.1-p1 | transcript=PF3D7_1123400.1 | gene=PF3D7_1123400 | organism=Plasmodium_falciparum_3D7 | gene_product=eukaryotic peptide chain release factor GTP-binding subunit, putative | transcript_product=eukaryotic peptide chain release factor GTP-		PF3D7_1123400.1-p1	7	7	7	PF3D7_1123400	eukaryotic peptide chain release factor GTP-	1	7	7	7	2	4	4	7	4	3	2	4	4	7	4	3	2	4	4	7	4	3	16.9	16.9	16.9	62.881	555	555	0	20.608	4.1	11	9.4	16.9	9.2	7.9	395180000	25.1822	26.3549	25.0072	26.6815	25.9685
PF3D7_0515700.1-p1 | transcript=PF3D7_0515700.1 | gene=PF3D7_0515700 | organism=Plasmodium_falciparum_3D7 | gene_product=glideosome-associated protein 40 | transcript_product=glideosome-associated protein 40 | location=Pf3D7_05_v3:653966-655336(-) | protei	Pf3D7_05_v3:653966-655336(-)	PF3D7_0515700.1-p1	7	7	7	PF3D7_0515700	glideosome-associated protein 40	1	7	7	7	5	6	4	4	4	2	5	6	4	4	4	2	5	6	4	4	4	2	21.5	21.5	21.5	51.799	456	456	0	28.887	12.9	15.4	8.8	11.6	10.7	8.1	393400000	25.5989	26.3351	26.8834	26.0447	24.5641
PF3D7_0623100.1-p1 | transcript=PF3D7_0623100.1 | gene=PF3D7_0623100 | organism=Plasmodium_falciparum_3D7 | gene_product=nuclear polyadenylated RNA-binding protein NAB2, putative | transcript_product=nuclear polyadenylated RNA-binding protein NAB2, putativ		PF3D7_0623100.1-p1	7	7	7	PF3D7_0623100	nuclear polyadenylated RNA-binding protein NAB2, putativ	1	7	7	7	4	2	2	6	4	1	4	2	2	6	4	1	4	2	2	6	4	1	7.6	7.6	7.6	91.144	786	786	0	27.848	5.2	2.5	2.9	6.5	5.3	1.5	379040000	25.4682	24.6195	24.62	27.2925	26.7979
PF3D7_0807600.1-p1 | transcript=PF3D7_0807600.1 | gene=PF3D7_0807600 | organism=Plasmodium_falciparum_3D7 | gene_product=conserved Plasmodium protein, unknown function | transcript_product=conserved Plasmodium protein, unknown function | location=Pf3D7_08_	Pf3D7_08_	PF3D7_0807600.1-p1	7	7	7	PF3D7_0807600	conserved Plasmodium protein, unknown function	1	7	7	7	2	3	1	3	5	5	2	3	1	3	5	5	2	3	1	3	5	5	6.7	6.7	6.7	159.03	1334	1334	0	47.56	2.7	3.6	1.8	3.4	4.9	5.3	366270000	25.253	25.4234	24.5553	26.4613	26.4416
PF3D7_1438100.1-p1 | transcript=PF3D7_1438100.1 | gene=PF3D7_1438100 | organism=Plasmodium_falciparum_3D7 | gene_product=translocation protein SEC62, putative | transcript_product=translocation protein SEC62, putative | location=Pf3D7_14_v3:1541359-1542872	Pf3D7_14_v3:1541359-1542872	PF3D7_1438100.1-p1	7	7	7	PF3D7_1438100	translocation protein SEC62, putative	1	7	7	7	2	2	6	3	1	4	2	2	6	3	1	4	2	2	6	3	1	4	27.6	27.6	27.6	43.937	377	377	0	14.692	7.7	6.6	23.1	9.8	4.5	14.3	353290000	25.2079	25.0393	26.8322	25.9479	24.7419
PF3D7_1446600.1-p1 | transcript=PF3D7_1446600.1 | gene=PF3D7_1446600 | organism=Plasmodium_falciparum_3D7 | gene_product=centrin-2 | transcript_product=centrin-2 | location=Pf3D7_14_v3:1917232-1918010(-) | protein_length=168 | sequence_SO=chromosome | SO=p	Pf3D7_14_v3:1917232-1918010(-)	PF3D7_1446600.1-p1	7	7	7	PF3D7_1446600	centrin-2	1	7	7	7	4	3	4	3	3	3	4	3	4	3	3	3	4	3	4	3	3	3	51.2	51.2	51.2	19.31	168	168	0	39.103	46.4	39.9	30.4	19.6	39.9	34.5	332050000	24.7633	25.6311	24.7311	25.766	26.2477
PF3D7_0823900.1-p1 | transcript=PF3D7_0823900.1 | gene=PF3D7_0823900 | organism=Plasmodium_falciparum_3D7 | gene_product=dicarboxylate/tricarboxylate carrier | transcript_product=dicarboxylate/tricarboxylate carrier | location=Pf3D7_08_v3:1047551-1048507(+	Pf3D7_08_v3:1047551-1048507(+	PF3D7_0823900.1-p1	7	7	7	PF3D7_0823900	dicarboxylate/tricarboxylate carrier	1	7	7	7	2	5	3	2	2	2	2	5	3	2	2	2	2	5	3	2	2	2	22.6	22.6	22.6	35.386	318	318	0	6.457	5	16.7	8.8	5	5	5	293810000	25.2084	26.3013	25.5716	25.6652	25.4001
PF3D7_1446200.1-p1 | transcript=PF3D7_1446200.1 | gene=PF3D7_1446200 | organism=Plasmodium_falciparum_3D7 | gene_product=M17 leucyl aminopeptidase | transcript_product=M17 leucyl aminopeptidase | location=Pf3D7_14_v3:1893200-1895017(-) | protein_length=605	Pf3D7_14_v3:1893200-1895017(-)	PF3D7_1446200.1-p1	7	7	7	PF3D7_1446200	M17 leucyl aminopeptidase	1	7	7	7	2	6	3	4	5	3	2	6	3	4	5	3	2	6	3	4	5	3	13.9	13.9	13.9	67.82	605	605	0	26.114	4	11.9	6	7.8	9.8	5.8	292120000	23.8283	25.6297	25.5945	26.1796	25.7204
PF3D7_1206700.1-p1 | transcript=PF3D7_1206700.1 | gene=PF3D7_1206700 | organism=Plasmodium_falciparum_3D7 | gene_product=eukaryotic translation initiation factor 5, putative | transcript_product=eukaryotic translation initiation factor 5, putative | locati		PF3D7_1206700.1-p1	7	7	7	PF3D7_1206700	eukaryotic translation initiation factor 5, putative	1	7	7	7	5	3	3	4	5	3	5	3	3	4	5	3	5	3	3	4	5	3	12	12	12	64.543	565	565	0	10.509	9.4	5.7	5.1	6.4	8.1	5.5	268230000	24.8521	24.5117	24.1272	26.3103	26.2639
PF3D7_0934500.1-p1 | transcript=PF3D7_0934500.1 | gene=PF3D7_0934500 | organism=Plasmodium_falciparum_3D7 | gene_product=V-type proton ATPase subunit E, putative | transcript_product=V-type proton ATPase subunit E, putative | location=Pf3D7_09_v3:1350836-1	Pf3D7_09_v3:1350836-1	PF3D7_0934500.1-p1	7	7	7	PF3D7_0934500	V-type proton ATPase subunit E, putative	1	7	7	7	3	4	2	3	1	1	3	4	2	3	1	1	3	4	2	3	1	1	27.7	27.7	27.7	27.19	235	235	0	10.037	11.9	19.6	8.5	12.8	4.7	3.8	260790000	25.3432	26.1285	25.3879	26.2835	0
PF3D7_0307500.1-p1 | transcript=PF3D7_0307500.1 | gene=PF3D7_0307500 | organism=Plasmodium_falciparum_3D7 | gene_product=spindle and kinetochore-associated protein 2, putative | transcript_product=spindle and kinetochore-associated protein 2, putative | lo		PF3D7_0307500.1-p1	7	7	7	PF3D7_0307500	spindle and kinetochore-associated protein 2, putative	1	7	7	7	1	4	5	2	4	5	1	4	5	2	4	5	1	4	5	2	4	5	20.3	20.3	20.3	46.329	389	389	0	15.143	2.8	14.1	11.8	5.1	13.6	11.6	244260000	22.5314	25.4583	26.0117	24.9712	24.9775
PF3D7_1119600.1-p1 | transcript=PF3D7_1119600.1 | gene=PF3D7_1119600 | organism=Plasmodium_falciparum_3D7 | gene_product=ATP-dependent zinc metalloprotease FTSH, putative | transcript_product=ATP-dependent zinc metalloprotease FTSH, putative | location=Pf3	Pf3	PF3D7_1119600.1-p1	7	7	7	PF3D7_1119600	ATP-dependent zinc metalloprotease FTSH, putative	1	7	7	7	4	6	4	0	0	0	4	6	4	0	0	0	4	6	4	0	0	0	6.6	6.6	6.6	120.69	1052	1052	0	7.1272	4	5.6	3.8	0	0	0	230850000	25.4971	26.6259	26.2523	0	0
PF3D7_1251600.1-p1 | transcript=PF3D7_1251600.1 | gene=PF3D7_1251600 | organism=Plasmodium_falciparum_3D7 | gene_product=conserved Plasmodium protein, unknown function | transcript_product=conserved Plasmodium protein, unknown function | location=Pf3D7_12_	Pf3D7_12_	PF3D7_1251600.1-p1	7	7	7	PF3D7_1251600	conserved Plasmodium protein, unknown function	1	7	7	7	1	3	0	4	5	4	1	3	0	4	5	4	1	3	0	4	5	4	11	11	11	85.41	712	712	0	18.64	1.8	6.7	0	6.7	9.1	7.9	230580000	23.2432	24.6511	0	25.772	26.49
PF3D7_1242800.1-p1 | transcript=PF3D7_1242800.1 | gene=PF3D7_1242800 | organism=Plasmodium_falciparum_3D7 | gene_product=rab specific GDP dissociation inhibitor | transcript_product=rab specific GDP dissociation inhibitor | location=Pf3D7_12_v3:1805380-180	Pf3D7_12_v3:1805380-180	PF3D7_1242800.1-p1	7	7	7	PF3D7_1242800	rab specific GDP dissociation inhibitor	1	7	7	7	0	3	5	5	3	4	0	3	5	5	3	4	0	3	5	5	3	4	20.5	20.5	20.5	52.339	459	459	0	14.627	0	8.1	15	13.3	9.2	10.9	200000000	0	24.9232	24.8064	26.0223	24.7879
PF3D7_1402300.1-p1 | transcript=PF3D7_1402300.1 | gene=PF3D7_1402300 | organism=Plasmodium_falciparum_3D7 | gene_product=26S proteasome regulatory subunit RPN6 | transcript_product=26S proteasome regulatory subunit RPN6 | location=Pf3D7_14_v3:85883-87883(-	Pf3D7_14_v3:85883-87883(-	PF3D7_1402300.1-p1	7	7	7	PF3D7_1402300	26S proteasome regulatory subunit RPN6	1	7	7	7	3	1	2	5	1	0	3	1	2	5	1	0	3	1	2	5	1	0	13.5	13.5	13.5	78.38	666	666	0	11.655	6.6	1.8	4.8	9.9	2.6	0	184360000	23.7857	0	25.5847	26.0864	25.5264
PF3D7_1245100.1-p1 | transcript=PF3D7_1245100.1 | gene=PF3D7_1245100 | organism=Plasmodium_falciparum_3D7 | gene_product=kinesin-13, putative | transcript_product=kinesin-13, putative | location=Pf3D7_12_v3:1883469-1887681(+) | protein_length=1326 | sequen	Pf3D7_12_v3:1883469-1887681(+)	PF3D7_1245100.1-p1	7	7	7	PF3D7_1245100	kinesin-13, putative	1	7	7	7	1	1	3	2	4	5	1	1	3	2	4	5	1	1	3	2	4	5	5.5	5.5	5.5	153.12	1326	1326	0	21.394	0.8	0.8	2.5	2.2	3.1	5	183730000	23.588	23.1338	24.8197	24.6364	24.7129
PF3D7_1213800.1-p1 | transcript=PF3D7_1213800.1 | gene=PF3D7_1213800 | organism=Plasmodium_falciparum_3D7 | gene_product=proline--tRNA ligase | transcript_product=proline--tRNA ligase | location=Pf3D7_12_v3:590194-592434(-) | protein_length=746 | sequence_	Pf3D7_12_v3:590194-592434(-)	PF3D7_1213800.1-p1	7	7	7	PF3D7_1213800	proline--tRNA ligase	1	7	7	7	2	2	2	6	1	4	2	2	2	6	1	4	2	2	2	6	1	4	9.7	9.7	9.7	86.646	746	746	0	11.126	4.3	4.3	2.1	8.2	2.1	7.1	178570000	23.2363	24.0544	23.7201	25.8267	23.6958
PF3D7_1463200.1-p1 | transcript=PF3D7_1463200.1 | gene=PF3D7_1463200 | organism=Plasmodium_falciparum_3D7 | gene_product=replication factor C subunit 3, putative | transcript_product=replication factor C subunit 3, putative | location=Pf3D7_14_v3:2570434-2	Pf3D7_14_v3:2570434-2	PF3D7_1463200.1-p1	7	7	7	PF3D7_1463200	replication factor C subunit 3, putative	1	7	7	7	1	4	6	1	0	2	1	4	6	1	0	2	1	4	6	1	0	2	28.8	28.8	28.8	39.232	344	344	0	10.237	4.7	16.3	22.1	2.3	0	7.8	171190000	0	25.6755	26.1266	23.675	0
PF3D7_0621900.1-p1 | transcript=PF3D7_0621900.1 | gene=PF3D7_0621900 | organism=Plasmodium_falciparum_3D7 | gene_product=signal recognition particle subunit SRP68, putative | transcript_product=signal recognition particle subunit SRP68, putative | location		PF3D7_0621900.1-p1	7	7	7	PF3D7_0621900	signal recognition particle subunit SRP68, putative	1	7	7	7	1	4	2	2	2	3	1	4	2	2	2	3	1	4	2	2	2	3	9.4	9.4	9.4	92.451	776	776	0	11.696	2.7	5.8	2.7	4.1	3.6	5.4	165180000	22.3149	25.5299	24.5991	24.2531	25.0226
PF3D7_1447900.1-p1 | transcript=PF3D7_1447900.1 | gene=PF3D7_1447900 | organism=Plasmodium_falciparum_3D7 | gene_product=multidrug resistance protein 2 | transcript_product=multidrug resistance protein 2 | location=Pf3D7_14_v3:1954601-1957675(-) | protein_	Pf3D7_14_v3:1954601-1957675(-)	PF3D7_1447900.1-p1	7	7	7	PF3D7_1447900	multidrug resistance protein 2	1	7	7	7	4	1	1	6	2	2	4	1	1	6	2	2	4	1	1	6	2	2	9.1	9.1	9.1	119.01	1024	1024	0	23.775	4.5	1.3	1.3	8	2.7	2.7	150630000	24.5659	22.1931	21.8394	26.3102	23.9837
PF3D7_1417800.1-p1 | transcript=PF3D7_1417800.1 | gene=PF3D7_1417800 | organism=Plasmodium_falciparum_3D7 | gene_product=DNA replication licensing factor MCM2 | transcript_product=DNA replication licensing factor MCM2 | location=Pf3D7_14_v3:753389-756440(+	Pf3D7_14_v3:753389-756440(+	PF3D7_1417800.1-p1	7	7	7	PF3D7_1417800	DNA replication licensing factor MCM2	1	7	7	7	1	4	4	4	2	1	1	4	4	4	2	1	1	4	4	4	2	1	8.5	8.5	8.5	111.5	971	971	0	11.449	1.4	5.9	4.2	4.7	2.2	0.9	149480000	22.3244	25.5062	24.8415	25.3189	24.5549
PF3D7_1331700.1-p1 | transcript=PF3D7_1331700.1 | gene=PF3D7_1331700 | organism=Plasmodium_falciparum_3D7 | gene_product=glutamine--tRNA ligase, putative | transcript_product=glutamine--tRNA ligase, putative | location=Pf3D7_13_v3:1319089-1321845(-) | prot	Pf3D7_13_v3:1319089-1321845(-)	PF3D7_1331700.1-p1	7	7	7	PF3D7_1331700	glutamine--tRNA ligase, putative	1	7	7	7	0	1	6	4	2	2	0	1	6	4	2	2	0	1	6	4	2	2	8.4	8.4	8.4	108.53	918	918	0	9.7551	0	0.8	7.1	5	1.7	2.7	144440000	0	22.6972	24.8094	25.725	24.5629
PF3D7_0629900.1-p1 | transcript=PF3D7_0629900.1 | gene=PF3D7_0629900 | organism=Plasmodium_falciparum_3D7 | gene_product=CRAL/TRIO domain-containing protein, putative | transcript_product=CRAL/TRIO domain-containing protein, putative | location=Pf3D7_06_v3	Pf3D7_06_v3	PF3D7_0629900.1-p1	7	7	7	PF3D7_0629900	CRAL/TRIO domain-containing protein, putative	1	7	7	7	0	0	2	2	2	4	0	0	2	2	2	4	0	0	2	2	2	4	30.2	30.2	30.2	38.072	328	328	0	11.784	0	0	5.8	6.1	4.9	21.6	141660000	0	0	24.9926	24.4041	25.6286
PF3D7_1317100.1-p1 | transcript=PF3D7_1317100.1 | gene=PF3D7_1317100 | organism=Plasmodium_falciparum_3D7 | gene_product=DNA replication licensing factor MCM4 | transcript_product=DNA replication licensing factor MCM4 | location=Pf3D7_13_v3:711944-714961(+	Pf3D7_13_v3:711944-714961(+	PF3D7_1317100.1-p1	7	7	7	PF3D7_1317100	DNA replication licensing factor MCM4	1	7	7	7	1	2	2	2	4	2	1	2	2	2	4	2	1	2	2	2	4	2	8.9	8.9	8.9	115.22	1005	1005	0	8.2283	1.2	2.7	2.4	2.5	4.8	2.6	137650000	23.7811	23.842	23.7458	24.8987	25.0571
PF3D7_1307800.1-p1 | transcript=PF3D7_1307800.1 | gene=PF3D7_1307800 | organism=Plasmodium_falciparum_3D7 | gene_product=centrosomal protein CEP170, putative | transcript_product=centrosomal protein CEP170, putative | location=Pf3D7_13_v3:348743-350788(-)	Pf3D7_13_v3:348743-350788(-)	PF3D7_1307800.1-p1	7	7	7	PF3D7_1307800	centrosomal protein CEP170, putative	1	7	7	7	2	0	0	1	4	5	2	0	0	1	4	5	2	0	0	1	4	5	17.3	17.3	17.3	68.283	561	561	0	21.633	5.2	0	0	2.9	10.3	11.6	124240000	24.0907	0	0	22.8993	25.7042
PF3D7_1218500.1-p1 | transcript=PF3D7_1218500.1 | gene=PF3D7_1218500 | organism=Plasmodium_falciparum_3D7 | gene_product=dynamin-like protein, putative | transcript_product=dynamin-like protein, putative | location=Pf3D7_12_v3:725841-729837(-) | protein_le	Pf3D7_12_v3:725841-729837(-)	PF3D7_1218500.1-p1	7	7	7	PF3D7_1218500	dynamin-like protein, putative	1	7	7	7	1	1	6	2	1	1	1	1	6	2	1	1	1	1	6	2	1	1	8.3	8.3	8.3	122.75	1061	1061	0	16.663	1	0.9	7.4	2.2	0.9	0.9	110160000	23.4741	22.1858	25.7232	24.8616	22.9063
PF3D7_0823300.1-p1 | transcript=PF3D7_0823300.1 | gene=PF3D7_0823300 | organism=Plasmodium_falciparum_3D7 | gene_product=histone acetyltransferase GCN5 | transcript_product=histone acetyltransferase GCN5 | location=Pf3D7_08_v3:1028752-1033514(+) | protein_	Pf3D7_08_v3:1028752-1033514(+)	PF3D7_0823300.1-p1	7	7	7	PF3D7_0823300	histone acetyltransferase GCN5	1	7	7	7	1	5	4	0	2	3	1	5	4	0	2	3	1	5	4	0	2	3	4.8	4.8	4.8	170.92	1465	1465	0	8.4221	1	3.7	2.9	0	1.2	2	103000000	21.8767	24.3758	25.3066	0	24.2935
PF3D7_1438000.1-p1 | transcript=PF3D7_1438000.1 | gene=PF3D7_1438000 | organism=Plasmodium_falciparum_3D7 | gene_product=eukaryotic translation initiation factor eIF2A, putative | transcript_product=eukaryotic translation initiation factor eIF2A, putative		PF3D7_1438000.1-p1	7	7	7	PF3D7_1438000	eukaryotic translation initiation factor eIF2A, putative	1	7	7	7	1	1	2	3	4	2	1	1	2	3	4	2	1	1	2	3	4	2	12.6	12.6	12.6	76.832	661	661	0	8.9627	2.1	1.8	3.6	5.4	6.5	4.5	96780000	23.175	22.1243	24.0694	23.9097	24.7775
PF3D7_0910900.1-p1 | transcript=PF3D7_0910900.1 | gene=PF3D7_0910900 | organism=Plasmodium_falciparum_3D7 | gene_product=DNA primase large subunit, putative | transcript_product=DNA primase large subunit, putative | location=Pf3D7_09_v3:495946-497727(-) |	Pf3D7_09_v3:495946-497727(-)	PF3D7_0910900.1-p1	7	7	7	PF3D7_0910900	DNA primase large subunit, putative	1	7	7	7	0	2	2	0	1	3	0	2	2	0	1	3	0	2	2	0	1	3	15.6	15.6	15.6	63.944	539	539	0	7.3718	0	4.3	4.8	0	1.5	7.1	95913000	0	0	25.7318	0	24.028
PF3D7_0527000.1-p1 | transcript=PF3D7_0527000.1 | gene=PF3D7_0527000 | organism=Plasmodium_falciparum_3D7 | gene_product=DNA replication licensing factor MCM3, putative | transcript_product=DNA replication licensing factor MCM3, putative | location=Pf3D7_0	Pf3D7_0	PF3D7_0527000.1-p1	7	7	7	PF3D7_0527000	DNA replication licensing factor MCM3, putative	1	7	7	7	4	6	1	5	2	1	4	6	1	5	2	1	4	6	1	5	2	1	9.5	9.5	9.5	109.8	962	962	0	18.319	5.8	8.4	1.6	6.5	2.9	1.6	93768000	24.0451	24.6691	22.4814	24.6535	23.4801
PF3D7_1429800.1-p1 | transcript=PF3D7_1429800.1 | gene=PF3D7_1429800 | organism=Plasmodium_falciparum_3D7 | gene_product=coatomer subunit beta, putative | transcript_product=coatomer subunit beta, putative | location=Pf3D7_14_v3:1170829-1175293(+) | protei	Pf3D7_14_v3:1170829-1175293(+)	PF3D7_1429800.1-p1	7	7	7	PF3D7_1429800	coatomer subunit beta, putative	1	7	7	7	3	1	4	4	4	0	3	1	4	4	4	0	3	1	4	4	4	0	7.1	7.1	7.1	159.97	1370	1370	0	11.344	3.5	1.4	4.1	4.5	4.1	0	92795000	23.4215	22.5849	24.2478	24.6396	24.8
PF3D7_1227100.1-p1 | transcript=PF3D7_1227100.1 | gene=PF3D7_1227100 | organism=Plasmodium_falciparum_3D7 | gene_product=DNA helicase 60 | transcript_product=DNA helicase 60 | location=Pf3D7_12_v3:1093543-1095771(-) | protein_length=742 | sequence_SO=chrom	Pf3D7_12_v3:1093543-1095771(-)	PF3D7_1227100.1-p1	8	7	7	PF3D7_1227100	DNA helicase 60	1	8	7	7	3	3	6	0	2	0	3	3	5	0	2	0	3	3	5	0	2	0	13.5	12	12	87.019	742	742	0	13.926	4.2	4.7	9.8	0	3.9	0	70555000	23.6499	23.5549	25.243	0	22.3539
PF3D7_0817700.1-p1 | transcript=PF3D7_0817700.1 | gene=PF3D7_0817700 | organism=Plasmodium_falciparum_3D7 | gene_product=rhoptry neck protein 5 | transcript_product=rhoptry neck protein 5 | location=Pf3D7_08_v3:805797-813465(-) | protein_length=1156 | sequ	Pf3D7_08_v3:805797-813465(-)	PF3D7_0817700.1-p1	7	7	7	PF3D7_0817700	rhoptry neck protein 5	1	7	7	7	1	2	6	1	0	0	1	2	6	1	0	0	1	2	6	1	0	0	6.5	6.5	6.5	133.69	1156	1156	0	8.3386	0.7	1.6	5.4	1	0	0	55928000	21.6155	23.3433	25.3264	0	0
PF3D7_1241700.1-p1 | transcript=PF3D7_1241700.1 | gene=PF3D7_1241700 | organism=Plasmodium_falciparum_3D7 | gene_product=replication factor C subunit 4, putative | transcript_product=replication factor C subunit 4, putative | location=Pf3D7_12_v3:1778154-1	Pf3D7_12_v3:1778154-1	PF3D7_1241700.1-p1	7	7	7	PF3D7_1241700	replication factor C subunit 4, putative	1	7	7	7	1	3	6	0	0	1	1	3	6	0	0	1	1	3	6	0	0	1	25.9	25.9	25.9	37.637	336	336	0	10.927	2.7	11.3	20.2	0	0	3	46503000	22.6808	22.7923	24.9546	0	0
PF3D7_0610400.1-p1 | transcript=PF3D7_0610400.1 | gene=PF3D7_0610400 | organism=Plasmodium_falciparum_3D7 | gene_product=histone H3 | transcript_product=histone H3 | location=Pf3D7_06_v3:444747-445157(+) | protein_length=136 | sequence_SO=chromosome | SO=p	Pf3D7_06_v3:444747-445157(+)	PF3D7_0610400.1-p1	10	10	6	PF3D7_0610400	histone H3	1	10	10	6	5	9	8	6	6	7	5	9	8	6	6	7	3	6	5	3	4	4	40.4	40.4	18.4	15.446	136	136	0	51.431	29.4	30.9	28.7	36	27.2	36.8	47537000000	32.4439	33.3539	34.1047	31.7057	31.7814
PF3D7_0617900.1-p1 | transcript=PF3D7_0617900.1 | gene=PF3D7_0617900 | organism=Plasmodium_falciparum_3D7 | gene_product=histone H3 variant | transcript_product=histone H3 variant | location=Pf3D7_06_v3:754395-754805(+) | protein_length=136 | sequence_SO=c	Pf3D7_06_v3:754395-754805(+)	PF3D7_0617900.1-p1	10	6	6	PF3D7_0617900	histone H3 variant	1	10	6	6	7	8	7	7	5	6	5	5	4	4	3	3	5	5	4	4	3	3	39.7	17.6	17.6	15.441	136	136	0	17.238	29.4	30.1	27.9	39	27.2	36.8	8649400000	30.4445	31.2372	31.6962	28.2689	28.4097
PF3D7_0710600.1-p1 | transcript=PF3D7_0710600.1 | gene=PF3D7_0710600 | organism=Plasmodium_falciparum_3D7 | gene_product=60S ribosomal protein L34 | transcript_product=60S ribosomal protein L34 | location=Pf3D7_07_v3:478468-479138(-) | protein_length=150 |	Pf3D7_07_v3:478468-479138(-)	PF3D7_0710600.1-p1	6	6	6	PF3D7_0710600	60S ribosomal protein L34	1	6	6	6	6	4	4	6	4	5	6	4	4	6	4	5	6	4	4	6	4	5	24.7	24.7	24.7	17.351	150	150	0	16.079	24.7	22.7	22	24.7	22.7	24.7	8.106e+09	29.7732	29.1981	29.4253	30.9377	30.6766
PF3D7_1353200.1-p1 | transcript=PF3D7_1353200.1 | gene=PF3D7_1353200 | organism=Plasmodium_falciparum_3D7 | gene_product=membrane associated histidine-rich protein 2 | transcript_product=membrane associated histidine-rich protein 2 | location=Pf3D7_13_v3:2	Pf3D7_13_v3:2	PF3D7_1353200.1-p1	6	6	6	PF3D7_1353200	membrane associated histidine-rich protein 2	1	6	6	6	4	5	5	6	6	5	4	5	5	6	6	5	4	5	5	6	6	5	40.1	40.1	40.1	15.849	137	137	0	47.163	32.1	40.1	32.1	40.1	40.1	40.1	6.7174e+09	29.7012	30.0009	29.7893	30.3509	30.3723
PF3D7_1317400.1-p1 | transcript=PF3D7_1317400.1 | gene=PF3D7_1317400 | organism=Plasmodium_falciparum_3D7 | gene_product=zinc finger protein, putative | transcript_product=zinc finger protein, putative | location=Pf3D7_13_v3:733245-733862(+) | protein_leng	Pf3D7_13_v3:733245-733862(+)	PF3D7_1317400.1-p1	6	6	6	PF3D7_1317400	zinc finger protein, putative	1	6	6	6	5	4	3	5	6	5	5	4	3	5	6	5	5	4	3	5	6	5	29.3	29.3	29.3	23.193	205	205	0	323.31	22.4	24.4	18	24.4	29.3	24.4	3.024e+09	26.6077	27.2977	26.3353	29.3506	29.9607
PF3D7_0501000.1-p1 | transcript=PF3D7_0501000.1 | gene=PF3D7_0501000 | organism=Plasmodium_falciparum_3D7 | gene_product=Plasmodium exported protein, unknown function | transcript_product=Plasmodium exported protein, unknown function | location=Pf3D7_05_v3	Pf3D7_05_v3	PF3D7_0501000.1-p1	6	6	6	PF3D7_0501000	Plasmodium exported protein, unknown function	1	6	6	6	1	2	2	6	4	3	1	2	2	6	4	3	1	2	2	6	4	3	16.9	16.9	16.9	30.715	260	260	0	21.554	4.2	8.5	10	16.9	14.2	14.2	1.6635e+09	25.2008	25.975	25.4996	29.6551	28.6287
PF3D7_1125500.1-p1 | transcript=PF3D7_1125500.1 | gene=PF3D7_1125500 | organism=Plasmodium_falciparum_3D7 | gene_product=small nuclear ribonucleoprotein Sm D1, putative | transcript_product=small nuclear ribonucleoprotein Sm D1, putative | location=Pf3D7_1	Pf3D7_1	PF3D7_1125500.1-p1	6	6	6	PF3D7_1125500	small nuclear ribonucleoprotein Sm D1, putative	1	6	6	6	2	4	1	5	4	5	2	4	1	5	4	5	2	4	1	5	4	5	56.3	56.3	56.3	14.337	126	126	0	17.279	25.4	42.9	7.9	54.8	35.7	47.6	1192000000	26.1491	27.1869	25.5394	27.9448	28.3791
PF3D7_1358700.1-p1 | transcript=PF3D7_1358700.1 | gene=PF3D7_1358700 | organism=Plasmodium_falciparum_3D7 | gene_product=YOP1-like protein, putative | transcript_product=YOP1-like protein, putative | location=Pf3D7_13_v3:2326394-2326855(-) | protein_length	Pf3D7_13_v3:2326394-2326855(-)	PF3D7_1358700.1-p1	6	6	6	PF3D7_1358700	YOP1-like protein, putative	1	6	6	6	5	4	4	6	5	4	5	4	4	6	5	4	5	4	4	6	5	4	23.5	23.5	23.5	18.422	153	153	0	7.5779	22.9	14.4	14.4	23.5	19	14.4	1185000000	27.5045	26.8563	26.9724	28.0637	27.7126
PF3D7_0532100.1-p1 | transcript=PF3D7_0532100.1 | gene=PF3D7_0532100 | organism=Plasmodium_falciparum_3D7 | gene_product=early transcribed membrane protein 5 | transcript_product=early transcribed membrane protein 5 | location=Pf3D7_05_v3:1301224-1301769(+	Pf3D7_05_v3:1301224-1301769(+	PF3D7_0532100.1-p1	6	6	6	PF3D7_0532100	early transcribed membrane protein 5	1	6	6	6	2	4	2	5	5	4	2	4	2	5	5	4	2	4	2	5	5	4	28.2	28.2	28.2	19.03	181	181	0	123.37	7.7	13.3	7.7	13.3	22.7	13.3	1131100000	25.906	27.3141	26.9493	28.3642	27.8795
PF3D7_1408500.1-p1 | transcript=PF3D7_1408500.1 | gene=PF3D7_1408500 | organism=Plasmodium_falciparum_3D7 | gene_product=conserved Plasmodium protein, unknown function | transcript_product=conserved Plasmodium protein, unknown function | location=Pf3D7_14_	Pf3D7_14_	PF3D7_1408500.1-p1	6	6	6	PF3D7_1408500	conserved Plasmodium protein, unknown function	1	6	6	6	3	4	4	3	3	6	3	4	4	3	3	6	3	4	4	3	3	6	25.6	25.6	25.6	22.965	195	195	0	7.7187	12.8	16.9	16.9	12.3	12.8	25.6	1083500000	26.6705	27.3084	26.7619	27.3889	27.2403
PF3D7_0316600.1-p1 | transcript=PF3D7_0316600.1 | gene=PF3D7_0316600 | organism=Plasmodium_falciparum_3D7 | gene_product=formate-nitrite transporter | transcript_product=formate-nitrite transporter | location=Pf3D7_03_v3:669302-670873(-) | protein_length=3	Pf3D7_03_v3:669302-670873(-)	PF3D7_0316600.1-p1	6	6	6	PF3D7_0316600	formate-nitrite transporter	1	6	6	6	2	4	2	6	5	4	2	4	2	6	5	4	2	4	2	6	5	4	17.5	17.5	17.5	34.458	309	309	0	30.055	7.8	13.6	7.1	17.5	17.2	14.2	1079100000	21.4546	26.1126	23.3388	28.6616	28.3999
PF3D7_1401200.1-p1 | transcript=PF3D7_1401200.1 | gene=PF3D7_1401200 | organism=Plasmodium_falciparum_3D7 | gene_product=Plasmodium exported protein, unknown function | transcript_product=Plasmodium exported protein, unknown function | location=Pf3D7_14_v3	Pf3D7_14_v3	PF3D7_1401200.1-p1	6	6	6	PF3D7_1401200	Plasmodium exported protein, unknown function	1	6	6	6	4	2	2	5	5	3	4	2	2	5	5	3	4	2	2	5	5	3	15.5	15.5	15.5	31.285	264	264	0	41.881	11.7	8	6.8	15.5	11.7	8	1.0044e+09	26.5782	26.0907	25.3608	27.9392	28.4124
PF3D7_0318200.1-p1 | transcript=PF3D7_0318200.1 | gene=PF3D7_0318200 | organism=Plasmodium_falciparum_3D7 | gene_product=DNA-directed RNA polymerase II subunit RPB1 | transcript_product=DNA-directed RNA polymerase II subunit RPB1 | location=Pf3D7_03_v3:748	Pf3D7_03_v3:748	PF3D7_0318200.1-p1	6	6	6	PF3D7_0318200	DNA-directed RNA polymerase II subunit RPB1	1	6	6	6	1	2	4	2	2	2	1	2	4	2	2	2	1	2	4	2	2	2	4.9	4.9	4.9	278.67	2457	2457	0	5.4603	0.4	2.9	3.9	3.1	3.1	3.2	968980000	22.9437	25.2804	26.0724	29.2029	27.6022
PF3D7_1461200.1-p1 | transcript=PF3D7_1461200.1 | gene=PF3D7_1461200 | organism=Plasmodium_falciparum_3D7 | gene_product=U3 small nucleolar ribonucleoprotein protein IMP3, putative | transcript_product=U3 small nucleolar ribonucleoprotein protein IMP3, put		PF3D7_1461200.1-p1	6	6	6	PF3D7_1461200	U3 small nucleolar ribonucleoprotein protein IMP3, put	1	6	6	6	1	2	2	4	5	5	1	2	2	4	5	5	1	2	2	4	5	5	30.1	30.1	30.1	22.023	183	183	0	16.133	8.2	12	8.7	21.3	25.7	25.7	692040000	23.9152	25.2964	24.7762	26.9273	27.9898
PF3D7_1033300.1-p1 | transcript=PF3D7_1033300.1 | gene=PF3D7_1033300 | organism=Plasmodium_falciparum_3D7 | gene_product=conserved protein, unknown function | transcript_product=conserved protein, unknown function | location=Pf3D7_10_v3:1338124-1338818(-)	Pf3D7_10_v3:1338124-1338818(-)	PF3D7_1033300.1-p1	6	6	6	PF3D7_1033300	conserved protein, unknown function	1	6	6	6	2	3	3	4	6	4	2	3	3	4	6	4	2	3	3	4	6	4	36.9	36.9	36.9	14.43	122	122	0	16.007	19.7	28.7	28.7	28.7	36.9	25.4	667630000	25.0441	26.2619	25.789	27.5903	27.3821
PF3D7_0709000.1-p1 | transcript=PF3D7_0709000.1 | gene=PF3D7_0709000 | organism=Plasmodium_falciparum_3D7 | gene_product=chloroquine resistance transporter | transcript_product=chloroquine resistance transporter | location=Pf3D7_07_v3:403222-406317(+) | pr	Pf3D7_07_v3:403222-406317(+)	PF3D7_0709000.1-p1	6	6	6	PF3D7_0709000	chloroquine resistance transporter	1	6	6	6	1	4	3	5	4	3	1	4	3	5	4	3	1	4	3	5	4	3	15.1	15.1	15.1	48.675	424	424	0	15.724	3.1	10.6	7.3	13	9.4	7.3	627870000	25.2007	26.4008	26.3749	27.4265	26.6939
PF3D7_0503400.1-p1 | transcript=PF3D7_0503400.1 | gene=PF3D7_0503400 | organism=Plasmodium_falciparum_3D7 | gene_product=actin-depolymerizing factor 1 | transcript_product=actin-depolymerizing factor 1 | location=Pf3D7_05_v3:140710-141471(+) | protein_leng	Pf3D7_05_v3:140710-141471(+)	PF3D7_0503400.1-p1	6	6	6	PF3D7_0503400	actin-depolymerizing factor 1	1	6	6	6	4	6	3	2	3	3	4	6	3	2	3	3	4	6	3	2	3	3	66.4	66.4	66.4	13.741	122	122	0	42.095	59.8	66.4	34.4	28.7	34.4	34.4	575840000	26.4334	27.3134	26.5584	25.6129	25.8987
PF3D7_1323200.1-p1 | transcript=PF3D7_1323200.1 | gene=PF3D7_1323200 | organism=Plasmodium_falciparum_3D7 | gene_product=V-type proton ATPase subunit G, putative | transcript_product=V-type proton ATPase subunit G, putative | location=Pf3D7_13_v3:968110-96	Pf3D7_13_v3:968110-96	PF3D7_1323200.1-p1	6	6	6	PF3D7_1323200	V-type proton ATPase subunit G, putative	1	6	6	6	5	4	4	5	4	3	5	4	4	5	4	3	5	4	4	5	4	3	53.7	53.7	53.7	14.192	123	123	0	11.372	45.5	34.1	36.6	44.7	34.1	25.2	554570000	26.0921	26.5925	26.2953	27.1349	26.5906
PF3D7_1212000.1-p1 | transcript=PF3D7_1212000.1 | gene=PF3D7_1212000 | organism=Plasmodium_falciparum_3D7 | gene_product=glutathione peroxidase-like thioredoxin peroxidase | transcript_product=glutathione peroxidase-like thioredoxin peroxidase | location=P	P	PF3D7_1212000.1-p1	6	6	6	PF3D7_1212000	glutathione peroxidase-like thioredoxin peroxidase	1	6	6	6	3	4	2	4	3	6	3	4	2	4	3	6	3	4	2	4	3	6	39	39	39	23.952	205	205	0	42.16	14.1	18	9.3	18	13.2	39	532970000	26.0625	26.3519	25.4159	26.7735	26.7497
PF3D7_0830400.1-p1 | transcript=PF3D7_0830400.1 | gene=PF3D7_0830400 | organism=Plasmodium_falciparum_3D7 | gene_product=CRA domain-containing protein, putative | transcript_product=CRA domain-containing protein, putative | location=Pf3D7_08_v3:1294022-129	Pf3D7_08_v3:1294022-129	PF3D7_0830400.1-p1	6	6	6	PF3D7_0830400	CRA domain-containing protein, putative	1	6	6	6	3	3	2	2	3	4	3	3	2	2	3	4	3	3	2	2	3	4	42.3	42.3	42.3	15.902	137	137	0	24.387	26.3	29.9	17.5	20.4	32.8	26.3	475020000	26.2773	24.91	23.6675	26.8168	26.7529
PF3D7_0913400.1-p1 | transcript=PF3D7_0913400.1 | gene=PF3D7_0913400 | organism=Plasmodium_falciparum_3D7 | gene_product=elongation factor, putative | transcript_product=elongation factor, putative | location=Pf3D7_09_v3:580760-581468(-) | protein_length=1	Pf3D7_09_v3:580760-581468(-)	PF3D7_0913400.1-p1	6	6	6	PF3D7_0913400	elongation factor, putative	1	6	6	6	2	2	1	4	3	5	2	2	1	4	3	5	2	2	1	4	3	5	33.3	33.3	33.3	19.22	168	168	0	32.963	10.7	11.9	6	27.4	17.9	27.4	451030000	23.552	23.5328	27.1029	26.7884	25.3939
PF3D7_1407900.1-p1 | transcript=PF3D7_1407900.1 | gene=PF3D7_1407900 | organism=Plasmodium_falciparum_3D7 | gene_product=plasmepsin I | transcript_product=plasmepsin I | location=Pf3D7_14_v3:288297-289655(+) | protein_length=452 | sequence_SO=chromosome |	Pf3D7_14_v3:288297-289655(+)	PF3D7_1407900.1-p1	7	6	6	PF3D7_1407900	plasmepsin I	1	7	6	6	3	5	5	6	5	4	2	4	4	5	4	4	2	4	4	5	4	4	19.5	15.9	15.9	51.46	452	452	0	28.975	8.4	14.8	15.3	19.5	14.8	8	447260000	24.903	26.177	25.6782	26.8145	26.3173
PF3D7_1328300.1-p1 | transcript=PF3D7_1328300.1 | gene=PF3D7_1328300 | organism=Plasmodium_falciparum_3D7 | gene_product=conserved protein, unknown function | transcript_product=conserved protein, unknown function | location=Pf3D7_13_v3:1196229-1197509(-)	Pf3D7_13_v3:1196229-1197509(-)	PF3D7_1328300.1-p1	6	6	6	PF3D7_1328300	conserved protein, unknown function	1	6	6	6	5	5	4	4	5	3	5	5	4	4	5	3	5	5	4	4	5	3	17.5	17.5	17.5	38.776	332	332	0	9.8818	15.1	15.1	12.7	12.7	15.1	8.4	426110000	25.924	26.387	25.8831	26.1476	26.2256
PF3D7_0934800.1-p1 | transcript=PF3D7_0934800.1 | gene=PF3D7_0934800 | organism=Plasmodium_falciparum_3D7 | gene_product=cAMP-dependent protein kinase catalytic subunit | transcript_product=cAMP-dependent protein kinase catalytic subunit | location=Pf3D7_0	Pf3D7_0	PF3D7_0934800.1-p1	6	6	6	PF3D7_0934800	cAMP-dependent protein kinase catalytic subunit	1	6	6	6	5	4	4	3	3	4	5	4	4	3	3	4	5	4	4	3	3	4	17.8	17.8	17.8	40.196	342	342	0	8.5	15.8	13.7	11.1	9.4	9.4	13.5	356130000	26.032	25.9367	25.8998	25.6789	25.5653
PF3D7_0921900.1-p1 | transcript=PF3D7_0921900.1 | gene=PF3D7_0921900 | organism=Plasmodium_falciparum_3D7 | gene_product=conserved Plasmodium protein, unknown function | transcript_product=conserved Plasmodium protein, unknown function | location=Pf3D7_09_	Pf3D7_09_	PF3D7_0921900.1-p1	6	6	6	PF3D7_0921900	conserved Plasmodium protein, unknown function	1	6	6	6	3	2	2	4	5	3	3	2	2	4	5	3	3	2	2	4	5	3	25.4	25.4	25.4	28.972	248	248	0	9.0791	12.5	8.5	7.3	16.1	20.2	12.5	336670000	24.7446	22.4993	25.1963	26.53	26.8825
PF3D7_1119300.1-p1 | transcript=PF3D7_1119300.1 | gene=PF3D7_1119300 | organism=Plasmodium_falciparum_3D7 | gene_product=splicing factor U2AF small subunit, putative | transcript_product=splicing factor U2AF small subunit, putative | location=Pf3D7_11_v3:7	Pf3D7_11_v3:7	PF3D7_1119300.1-p1	6	6	6	PF3D7_1119300	splicing factor U2AF small subunit, putative	1	6	6	6	0	2	0	4	3	2	0	2	0	4	3	2	0	2	0	4	3	2	21.1	21.1	21.1	35.309	294	294	0	14.861	0	9.2	0	9.5	14.6	11.6	297400000	0	25.4045	0	26.8749	26.4788
PF3D7_0615700.1-p1 | transcript=PF3D7_0615700.1 | gene=PF3D7_0615700 | organism=Plasmodium_falciparum_3D7 | gene_product=THO complex subunit 4, putative | transcript_product=THO complex subunit 4, putative | location=Pf3D7_06_v3:656376-657636(+) | protein_	Pf3D7_06_v3:656376-657636(+)	PF3D7_0615700.1-p1	6	6	6	PF3D7_0615700	THO complex subunit 4, putative	1	6	6	6	0	0	1	2	3	5	0	0	1	2	3	5	0	0	1	2	3	5	42.3	42.3	42.3	18.853	156	156	0	18.345	0	0	10.3	16.7	32.7	34.6	276660000	0	0	23.2545	25.655	26.0185
PF3D7_1205600.1-p1 | transcript=PF3D7_1205600.1 | gene=PF3D7_1205600 | organism=Plasmodium_falciparum_3D7 | gene_product=tetratricopeptide repeat protein, putative | transcript_product=tetratricopeptide repeat protein, putative | location=Pf3D7_12_v3:24933	Pf3D7_12_v3:24933	PF3D7_1205600.1-p1	6	6	6	PF3D7_1205600	tetratricopeptide repeat protein, putative	1	6	6	6	2	4	3	4	1	1	2	4	3	4	1	1	2	4	3	4	1	1	18.9	18.9	18.9	39.017	333	333	0	7.3409	5.7	11.1	12	10.8	2.4	3.3	246100000	24.9303	25.9942	25.4077	26.0954	23.5561
PF3D7_0109800.1-p1 | transcript=PF3D7_0109800.1 | gene=PF3D7_0109800 | organism=Plasmodium_falciparum_3D7 | gene_product=phenylalanine--tRNA ligase alpha subunit | transcript_product=phenylalanine--tRNA ligase alpha subunit | location=Pf3D7_01_v3:380697-38	Pf3D7_01_v3:380697-38	PF3D7_0109800.1-p1	6	6	6	PF3D7_0109800	phenylalanine--tRNA ligase alpha subunit	1	6	6	6	2	3	3	3	3	3	2	3	3	3	3	3	2	3	3	3	3	3	11.8	11.8	11.8	67.72	575	575	0	6.2599	2.6	4.5	4.3	5	7.3	4.2	244590000	24.4671	24.9145	25.2522	26.0929	25.6026
PF3D7_1404100.1-p1 | transcript=PF3D7_1404100.1 | gene=PF3D7_1404100 | organism=Plasmodium_falciparum_3D7 | gene_product=cytochrome c, putative | transcript_product=cytochrome c, putative | location=Pf3D7_14_v3:145134-145649(-) | protein_length=115 | seque	Pf3D7_14_v3:145134-145649(-)	PF3D7_1404100.1-p1	6	6	6	PF3D7_1404100	cytochrome c, putative	1	6	6	6	0	5	5	0	2	0	0	5	5	0	2	0	0	5	5	0	2	0	50.4	50.4	50.4	12.894	115	115	0	10.851	0	40.9	41.7	0	15.7	0	242200000	0	26.5828	26.4061	0	25.6529
PF3D7_0413500.1-p1 | transcript=PF3D7_0413500.1 | gene=PF3D7_0413500 | organism=Plasmodium_falciparum_3D7 | gene_product=phosphoglucomutase-2 | transcript_product=phosphoglucomutase-2 | location=Pf3D7_04_v3:615356-616243(+) | protein_length=295 | sequence_	Pf3D7_04_v3:615356-616243(+)	PF3D7_0413500.1-p1	6	6	6	PF3D7_0413500	phosphoglucomutase-2	1	6	6	6	3	5	4	0	2	3	3	5	4	0	2	3	3	5	4	0	2	3	20.3	20.3	20.3	35.232	295	295	0	21.657	11.2	20.3	11.2	0	7.5	16.3	240990000	25.6747	26.5806	25.9203	0	21.9319
PF3D7_0730900.1-p1 | transcript=PF3D7_0730900.1 | gene=PF3D7_0730900 | organism=Plasmodium_falciparum_3D7 | gene_product=EMP1-trafficking protein | transcript_product=EMP1-trafficking protein | location=Pf3D7_07_v3:1325375-1331813(+) | protein_length=2110	Pf3D7_07_v3:1325375-1331813(+)	PF3D7_0730900.1-p1	6	6	6	PF3D7_0730900	EMP1-trafficking protein	1	6	6	6	5	1	0	4	4	1	5	1	0	4	4	1	5	1	0	4	4	1	12	12	12	244.19	2110	2110	0	21.587	9.9	4.5	0	9.4	8.4	4	226910000	25.5212	22.6325	0	26.4175	26.1458
PF3D7_0627800.1-p1 | transcript=PF3D7_0627800.1 | gene=PF3D7_0627800 | organism=Plasmodium_falciparum_3D7 | gene_product=acetyl-CoA synthetase | transcript_product=acetyl-CoA synthetase | location=Pf3D7_06_v3:1114544-1117537(-) | protein_length=997 | seque	Pf3D7_06_v3:1114544-1117537(-)	PF3D7_0627800.1-p1	6	6	6	PF3D7_0627800	acetyl-CoA synthetase	1	6	6	6	1	3	5	4	1	2	1	3	5	4	1	2	1	3	5	4	1	2	6.5	6.5	6.5	113.88	997	997	0	13.371	1	2.9	5.6	4	1.1	2.3	224860000	23.3159	25.6965	26.0539	25.3151	23.9538
PF3D7_0204700.1-p1 | transcript=PF3D7_0204700.1 | gene=PF3D7_0204700 | organism=Plasmodium_falciparum_3D7 | gene_product=hexose transporter | transcript_product=hexose transporter | location=Pf3D7_02_v3:205889-207403(-) | protein_length=504 | sequence_SO=c	Pf3D7_02_v3:205889-207403(-)	PF3D7_0204700.1-p1	6	6	6	PF3D7_0204700	hexose transporter	1	6	6	6	2	2	2	5	3	4	2	2	2	5	3	4	2	2	2	5	3	4	10.1	10.1	10.1	56.416	504	504	0	18.52	3.8	4.8	5	9.9	6.7	10.1	196280000	23.6723	23.715	22.331	26.2071	25.0948
PF3D7_0402400.1-p1 | transcript=PF3D7_0402400.1 | gene=PF3D7_0402400 | organism=Plasmodium_falciparum_3D7 | gene_product=Plasmodium exported protein, unknown function | transcript_product=Plasmodium exported protein, unknown function | location=Pf3D7_04_v3	Pf3D7_04_v3	PF3D7_0402400.1-p1	6	6	6	PF3D7_0402400	Plasmodium exported protein, unknown function	1	6	6	6	0	1	0	6	5	4	0	1	0	6	5	4	0	1	0	6	5	4	18.1	18.1	18.1	31.019	254	254	0	56.456	0	5.1	0	18.1	18.1	12.2	194320000	0	21.9242	0	26.5829	25.7996
PF3D7_1342600.1-p1 | transcript=PF3D7_1342600.1 | gene=PF3D7_1342600 | organism=Plasmodium_falciparum_3D7 | gene_product=myosin A | transcript_product=myosin A | location=Pf3D7_13_v3:1673699-1676539(+) | protein_length=818 | sequence_SO=chromosome | SO=pro	Pf3D7_13_v3:1673699-1676539(+)	PF3D7_1342600.1-p1	6	6	6	PF3D7_1342600	myosin A	1	6	6	6	2	3	6	1	3	3	2	3	6	1	3	3	2	3	6	1	3	3	9.8	9.8	9.8	92.276	818	818	0	12.647	2.4	4.4	9.8	1.1	4.2	4.6	185650000	24.5175	23.5198	25.8558	23.7351	25.4014
PF3D7_0218000.1-p1 | transcript=PF3D7_0218000.1 | gene=PF3D7_0218000 | organism=Plasmodium_falciparum_3D7 | gene_product=replication factor C subunit 2, putative | transcript_product=replication factor C subunit 2, putative | location=Pf3D7_02_v3:738860-73	Pf3D7_02_v3:738860-73	PF3D7_0218000.1-p1	6	6	6	PF3D7_0218000	replication factor C subunit 2, putative	1	6	6	6	1	4	4	0	1	1	1	4	4	0	1	1	1	4	4	0	1	1	20.3	20.3	20.3	37.922	330	330	0	8.6992	3.3	15.2	10.9	0	4.5	3.3	183660000	23.4475	26.4882	25.7186	0	23.1465
PF3D7_0803100.1-p1 | transcript=PF3D7_0803100.1 | gene=PF3D7_0803100 | organism=Plasmodium_falciparum_3D7 | gene_product=U3 small nucleolar RNA-associated protein 14, putative | transcript_product=U3 small nucleolar RNA-associated protein 14, putative | lo		PF3D7_0803100.1-p1	7	7	6	PF3D7_0803100	U3 small nucleolar RNA-associated protein 14, putative	1	7	7	6	0	0	0	1	3	6	0	0	0	1	3	6	0	0	0	1	3	5	5.5	5.5	5	147.91	1245	1245	0	9.8383	0	0	0	0.8	2.7	4.6	182460000	0	0	0	23.4316	24.8966
PF3D7_1229300.1-p1 | transcript=PF3D7_1229300.1 | gene=PF3D7_1229300 | organism=Plasmodium_falciparum_3D7 | gene_product=PhIL1-interacting candidate PIC1 | transcript_product=PhIL1-interacting candidate PIC1 | location=Pf3D7_12_v3:1204991-1207963(+) | prot	Pf3D7_12_v3:1204991-1207963(+)	PF3D7_1229300.1-p1	6	6	6	PF3D7_1229300	PhIL1-interacting candidate PIC1	1	6	6	6	1	2	2	1	1	1	1	2	2	1	1	1	1	2	2	1	1	1	6.5	6.5	6.5	117.48	990	990	0	5.3011	1.5	2.4	2.5	1.3	1.3	1.3	180200000	22.3156	23.211	26.714	25.2511	22.2297
PF3D7_1119000.1-p1 | transcript=PF3D7_1119000.1 | gene=PF3D7_1119000 | organism=Plasmodium_falciparum_3D7 | gene_product=acyl-CoA-binding protein, putative | transcript_product=acyl-CoA-binding protein, putative | location=Pf3D7_11_v3:718650-719765(-) | pr	Pf3D7_11_v3:718650-719765(-)	PF3D7_1119000.1-p1	6	6	6	PF3D7_1119000	acyl-CoA-binding protein, putative	1	6	6	6	2	4	4	1	3	1	2	4	4	1	3	1	2	4	4	1	3	1	15.1	15.1	15.1	42.991	371	371	0	7.0055	5.7	10.5	10.2	3.8	8.6	1.9	167130000	24.1838	25.629	25.3873	23.9213	24.8
PF3D7_1208900.1-p1 | transcript=PF3D7_1208900.1 | gene=PF3D7_1208900 | organism=Plasmodium_falciparum_3D7 | gene_product=protein phosphatase PPM11, putative | transcript_product=protein phosphatase PPM11, putative | location=Pf3D7_12_v3:415404-419732(+) |	Pf3D7_12_v3:415404-419732(+)	PF3D7_1208900.1-p1	6	6	6	PF3D7_1208900	protein phosphatase PPM11, putative	1	6	6	6	0	1	0	2	2	5	0	1	0	2	2	5	0	1	0	2	2	5	4.9	4.9	4.9	166.86	1442	1442	0	13.695	0	0.6	0	1.4	1.7	4.1	166390000	0	22.5573	0	24.7852	26.2876
PF3D7_1469300.1-p1 | transcript=PF3D7_1469300.1 | gene=PF3D7_1469300 | organism=Plasmodium_falciparum_3D7 | gene_product=pre-rRNA-processing protein PNO1, putative | transcript_product=pre-rRNA-processing protein PNO1, putative | location=Pf3D7_14_v3:28411	Pf3D7_14_v3:28411	PF3D7_1469300.1-p1	6	6	6	PF3D7_1469300	pre-rRNA-processing protein PNO1, putative	1	6	6	6	0	1	0	2	3	6	0	1	0	2	3	6	0	1	0	2	3	6	21.8	21.8	21.8	30.138	262	262	0	51.422	0	3.8	0	9.2	13.7	21.8	165620000	0	0	0	25.0704	25.4952
PF3D7_1357900.1-p1 | transcript=PF3D7_1357900.1 | gene=PF3D7_1357900 | organism=Plasmodium_falciparum_3D7 | gene_product=pyrroline-5-carboxylate reductase, putative | transcript_product=pyrroline-5-carboxylate reductase, putative | location=Pf3D7_13_v3:229	Pf3D7_13_v3:229	PF3D7_1357900.1-p1	6	6	6	PF3D7_1357900	pyrroline-5-carboxylate reductase, putative	1	6	6	6	1	4	4	3	2	1	1	4	4	3	2	1	1	4	4	3	2	1	28.2	28.2	28.2	28.379	262	262	0	7.3075	5	17.9	18.7	11.5	8	3.1	155370000	21.7105	25.2184	25.2942	25.6207	23.3295
PF3D7_1138500.1-p1 | transcript=PF3D7_1138500.1 | gene=PF3D7_1138500 | organism=Plasmodium_falciparum_3D7 | gene_product=protein phosphatase PPM2, protein phosphatase 2C | transcript_product=protein phosphatase PPM2 | location=Pf3D7_11_v3:1518464-1521238(+	Pf3D7_11_v3:1518464-1521238(+	PF3D7_1138500.1-p1	6	6	6	PF3D7_1138500	protein phosphatase PPM2	1	6	6	6	3	3	3	5	1	1	3	3	3	5	1	1	3	3	3	5	1	1	8.4	8.4	8.4	105.4	924	924	0	9.2103	4	3.2	3.5	7.4	1.2	1.2	149930000	24.7932	24.11	24.5442	25.5544	23.8408
PF3D7_1401600.1-p1 | transcript=PF3D7_1401600.1 | gene=PF3D7_1401600 | organism=Plasmodium_falciparum_3D7 | gene_product=Plasmodium exported protein (PHISTb), unknown function | transcript_product=Plasmodium exported protein (PHISTb), unknown function | lo		PF3D7_1401600.1-p1	6	6	6	PF3D7_1401600	Plasmodium exported protein (PHISTb), unknown function	1	6	6	6	2	3	5	2	3	1	2	3	5	2	3	1	2	3	5	2	3	1	11.9	11.9	11.9	55.826	478	478	0	10.921	5	6.5	11.7	5.2	7.3	2.5	148530000	23.3725	25.068	25.8313	23.6146	24.4735
PF3D7_0906600.1-p1 | transcript=PF3D7_0906600.1 | gene=PF3D7_0906600 | organism=Plasmodium_falciparum_3D7 | gene_product=zinc finger protein, putative | transcript_product=zinc finger protein, putative | location=Pf3D7_09_v3:320811-323342(-) | protein_leng	Pf3D7_09_v3:320811-323342(-)	PF3D7_0906600.1-p1	6	6	6	PF3D7_0906600	zinc finger protein, putative	1	6	6	6	0	0	0	2	4	4	0	0	0	2	4	4	0	0	0	2	4	4	6.9	6.9	6.9	96.86	843	843	0	23.103	0	0	0	1.9	3.9	5.9	137910000	0	0	0	24.9599	25.9877
PF3D7_0409400.1-p1 | transcript=PF3D7_0409400.1 | gene=PF3D7_0409400 | organism=Plasmodium_falciparum_3D7 | gene_product=chaperone protein DnaJ | transcript_product=chaperone protein DnaJ | location=Pf3D7_04_v3:446000-448018(+) | protein_length=672 | seque	Pf3D7_04_v3:446000-448018(+)	PF3D7_0409400.1-p1	6	6	6	PF3D7_0409400	chaperone protein DnaJ	1	6	6	6	4	5	2	0	0	0	4	5	2	0	0	0	4	5	2	0	0	0	9.2	9.2	9.2	75.915	672	672	0	8.082	6.1	7.6	2.8	0	0	0	128310000	25.2754	26.0392	24.1592	0	0
PF3D7_1345600.1-p1 | transcript=PF3D7_1345600.1 | gene=PF3D7_1345600 | organism=Plasmodium_falciparum_3D7 | gene_product=inner membrane complex protein | transcript_product=inner membrane complex protein | location=Pf3D7_13_v3:1826411-1827649(+) | protein_	Pf3D7_13_v3:1826411-1827649(+)	PF3D7_1345600.1-p1	6	6	6	PF3D7_1345600	inner membrane complex protein	1	6	6	6	1	2	5	0	1	0	1	2	5	0	1	0	1	2	5	0	1	0	20.5	20.5	20.5	43.219	370	370	0	7.8307	2.4	6.8	16.2	0	2.4	0	125890000	22.788	24.5568	26.4023	0	22.33
PF3D7_1450100.1-p1 | transcript=PF3D7_1450100.1 | gene=PF3D7_1450100 | organism=Plasmodium_falciparum_3D7 | gene_product=signal recognition particle subunit SRP54 | transcript_product=signal recognition particle subunit SRP54 | location=Pf3D7_14_v3:2051621	Pf3D7_14_v3:2051621	PF3D7_1450100.1-p1	6	6	6	PF3D7_1450100	signal recognition particle subunit SRP54	1	6	6	6	1	1	0	4	5	2	1	1	0	4	5	2	1	1	0	4	5	2	19.2	19.2	19.2	55.979	500	500	0	22.567	3	3	0	10.4	12.6	9.6	121420000	22.7893	22.9128	0	25.221	25.3556
PF3D7_1462300.1-p1 | transcript=PF3D7_1462300.1 | gene=PF3D7_1462300 | organism=Plasmodium_falciparum_3D7 | gene_product=GTP-binding protein, putative | transcript_product=GTP-binding protein, putative | location=Pf3D7_14_v3:2524921-2528994(-) | protein_le	Pf3D7_14_v3:2524921-2528994(-)	PF3D7_1462300.1-p1	6	6	6	PF3D7_1462300	GTP-binding protein, putative	1	6	6	6	2	5	4	0	1	1	2	5	4	0	1	1	2	5	4	0	1	1	6	6	6	161.22	1357	1357	0	45.792	2.7	5.4	4	0	0.9	1.8	119230000	23.9769	25.4469	25.3419	0	21.5866
PF3D7_0714500.1-p1 | transcript=PF3D7_0714500.1 | gene=PF3D7_0714500 | organism=Plasmodium_falciparum_3D7 | gene_product=transcription elongation factor s-II, putative | transcript_product=transcription elongation factor s-II, putative | location=Pf3D7_07_	Pf3D7_07_	PF3D7_0714500.1-p1	6	6	6	PF3D7_0714500	transcription elongation factor s-II, putative	1	6	6	6	2	2	1	4	2	3	2	2	1	4	2	3	2	2	1	4	2	3	16.1	16.1	16.1	47.352	403	403	0	9.1842	5	6.2	3.5	10.9	4.7	8.9	116160000	23.6371	23.4629	21.298	25.393	24.8891
PF3D7_1006700.1-p1 | transcript=PF3D7_1006700.1 | gene=PF3D7_1006700 | organism=Plasmodium_falciparum_3D7 | gene_product=conserved Plasmodium protein, unknown function | transcript_product=conserved Plasmodium protein, unknown function | location=Pf3D7_10_	Pf3D7_10_	PF3D7_1006700.1-p1	6	6	6	PF3D7_1006700	conserved Plasmodium protein, unknown function	1	6	6	6	0	0	0	5	3	1	0	0	0	5	3	1	0	0	0	5	3	1	18.3	18.3	18.3	45.623	383	383	0	20.231	0	0	0	14.1	10.4	3.7	115010000	0	0	0	25.7591	25.2707
PF3D7_1340700.1-p1 | transcript=PF3D7_1340700.1 | gene=PF3D7_1340700 | organism=Plasmodium_falciparum_3D7 | gene_product=ras-related protein Rab-11B | transcript_product=ras-related protein Rab-11B | location=Pf3D7_13_v3:1621292-1622718(-) | protein_length	Pf3D7_13_v3:1621292-1622718(-)	PF3D7_1340700.1-p1	7	6	6	PF3D7_1340700	ras-related protein Rab-11B	1	7	6	6	3	2	4	4	2	3	2	1	3	3	1	2	2	1	3	3	1	2	32.8	27.9	27.9	25.931	229	229	0	8.7664	13.1	9.2	19.7	18.8	9.6	14.4	112930000	23.377	23.3097	24.8598	24.6214	23.463
PF3D7_0424500.1-p1 | transcript=PF3D7_0424500.1 | gene=PF3D7_0424500 | organism=Plasmodium_falciparum_3D7 | gene_product=serine/threonine protein kinase, FIKK family | transcript_product=serine/threonine protein kinase, FIKK family | location=Pf3D7_04_v3:1	Pf3D7_04_v3:1	PF3D7_0424500.1-p1	6	6	6	PF3D7_0424500	serine/threonine protein kinase, FIKK family	1	6	6	6	2	1	1	2	4	1	2	1	1	2	4	1	2	1	1	2	4	1	10.1	10.1	10.1	74.442	622	622	0	9.4258	3.5	1.4	1.3	3.5	6.8	2.1	111210000	24.0435	22.6445	0	24.8488	25.5996
PF3D7_1414800.1-p1 | transcript=PF3D7_1414800.1 | gene=PF3D7_1414800 | organism=Plasmodium_falciparum_3D7 | gene_product=small nuclear ribonucleoprotein-associated protein B, putative | transcript_product=small nuclear ribonucleoprotein-associated protein		PF3D7_1414800.1-p1	6	6	6	PF3D7_1414800	small nuclear ribonucleoprotein-associated protein	1	6	6	6	1	2	2	2	2	3	1	2	2	2	2	3	1	2	2	2	2	3	31.8	31.8	31.8	22.332	201	201	0	7.1997	5.5	10.9	13.9	9	9.5	17.4	101270000	22.9879	23.6521	23.4361	23.3462	25.0113
PF3D7_0511800.1-p1 | transcript=PF3D7_0511800.1 | gene=PF3D7_0511800 | organism=Plasmodium_falciparum_3D7 | gene_product=inositol-3-phosphate synthase | transcript_product=inositol-3-phosphate synthase | location=Pf3D7_05_v3:520720-522693(-) | protein_leng	Pf3D7_05_v3:520720-522693(-)	PF3D7_0511800.1-p1	6	6	6	PF3D7_0511800	inositol-3-phosphate synthase	1	6	6	6	0	5	5	0	1	1	0	5	5	0	1	1	0	5	5	0	1	1	12.7	12.7	12.7	69.111	604	604	0	8.6683	0	9.9	9.9	0	1.5	2.8	98338000	0	25.2096	24.8389	0	23.2529
PF3D7_1474500.1-p1 | transcript=PF3D7_1474500.1 | gene=PF3D7_1474500 | organism=Plasmodium_falciparum_3D7 | gene_product=splicing factor 3A subunit 1, putative | transcript_product=splicing factor 3A subunit 1, putative | location=Pf3D7_14_v3:3055715-30578	Pf3D7_14_v3:3055715-30578	PF3D7_1474500.1-p1	6	6	6	PF3D7_1474500	splicing factor 3A subunit 1, putative	1	6	6	6	0	0	3	1	2	3	0	0	3	1	2	3	0	0	3	1	2	3	9.7	9.7	9.7	83.748	701	701	0	9.06	0	0	4.9	1.3	4.4	6.4	96434000	0	0	24.3149	23.9404	24.7341
PF3D7_0106800.1-p1 | transcript=PF3D7_0106800.1 | gene=PF3D7_0106800 | organism=Plasmodium_falciparum_3D7 | gene_product=ras-related protein Rab-5C | transcript_product=ras-related protein Rab-5C | location=Pf3D7_01_v3:286951-288918(+) | protein_length=214	Pf3D7_01_v3:286951-288918(+)	PF3D7_0106800.1-p1	6	6	6	PF3D7_0106800	ras-related protein Rab-5C	1	6	6	6	2	3	4	3	2	3	2	3	4	3	2	3	2	3	4	3	2	3	33.6	33.6	33.6	24.3	214	214	0	12.863	8.9	21.5	19.2	12.1	10.3	14	94666000	0	23.6182	23.5443	25.2612	22.8069
PF3D7_1353900.1-p1 | transcript=PF3D7_1353900.1 | gene=PF3D7_1353900 | organism=Plasmodium_falciparum_3D7 | gene_product=proteasome subunit alpha type-7, putative | transcript_product=proteasome subunit alpha type-7, putative | location=Pf3D7_13_v3:2154162	Pf3D7_13_v3:2154162	PF3D7_1353900.1-p1	6	6	6	PF3D7_1353900	proteasome subunit alpha type-7, putative	1	6	6	6	1	4	2	1	3	1	1	4	2	1	3	1	1	4	2	1	3	1	26.6	26.6	26.6	27.228	241	241	0	8.199	4.6	23.2	10.4	3.3	12.4	5	93633000	21.0409	25.3223	23.7221	23.7265	23.8572
PF3D7_1361900.1-p1 | transcript=PF3D7_1361900.1 | gene=PF3D7_1361900 | organism=Plasmodium_falciparum_3D7 | gene_product=proliferating cell nuclear antigen 1 | transcript_product=proliferating cell nuclear antigen 1 | location=Pf3D7_13_v3:2482472-2483296(-	Pf3D7_13_v3:2482472-2483296(-	PF3D7_1361900.1-p1	6	6	6	PF3D7_1361900	proliferating cell nuclear antigen 1	1	6	6	6	0	3	1	4	1	1	0	3	1	4	1	1	0	3	1	4	1	1	35.4	35.4	35.4	30.586	274	274	0	12.686	0	18.6	4	26.6	4.7	4.7	91877000	0	24.6802	23.8461	24.8753	23.5095
PF3D7_1033700.1-p1 | transcript=PF3D7_1033700.1 | gene=PF3D7_1033700 | organism=Plasmodium_falciparum_3D7 | gene_product=bromodomain protein 1 | transcript_product=bromodomain protein 1 | location=Pf3D7_10_v3:1348433-1350280(+) | protein_length=488 | seque	Pf3D7_10_v3:1348433-1350280(+)	PF3D7_1033700.1-p1	6	6	6	PF3D7_1033700	bromodomain protein 1	1	6	6	6	2	1	5	0	0	0	2	1	5	0	0	0	2	1	5	0	0	0	11.9	11.9	11.9	55.937	488	488	0	7.95	4.3	2.3	9.8	0	0	0	88366000	23.9224	24.4463	25.5641	0	0
PF3D7_0905900.1-p1 | transcript=PF3D7_0905900.1 | gene=PF3D7_0905900 | organism=Plasmodium_falciparum_3D7 | gene_product=coatomer subunit beta, putative | transcript_product=coatomer subunit beta, putative | location=Pf3D7_09_v3:293585-296617(-) | protein_	Pf3D7_09_v3:293585-296617(-)	PF3D7_0905900.1-p1	6	6	6	PF3D7_0905900	coatomer subunit beta, putative	1	6	6	6	0	3	2	3	1	0	0	3	2	3	1	0	0	3	2	3	1	0	7.3	7.3	7.3	118.24	1010	1010	0	7.4326	0	4.2	2.1	3	0.9	0	84859000	0	24.7926	23.8065	24.8456	23.3882
PF3D7_0910100.1-p1 | transcript=PF3D7_0910100.1 | gene=PF3D7_0910100 | organism=Plasmodium_falciparum_3D7 | gene_product=exportin-7, putative | transcript_product=exportin-7, putative | location=Pf3D7_09_v3:456959-461318(-) | protein_length=1198 | sequence	Pf3D7_09_v3:456959-461318(-)	PF3D7_0910100.1-p1	6	6	6	PF3D7_0910100	exportin-7, putative	1	6	6	6	2	3	3	3	1	2	2	3	3	3	1	2	2	3	3	3	1	2	6.1	6.1	6.1	139.18	1198	1198	0	10.255	2	3.3	2.8	2.9	1.1	1.8	82056000	22.7277	23.6573	23.5605	24.7582	22.7209
PF3D7_1146000.1-p1 | transcript=PF3D7_1146000.1 | gene=PF3D7_1146000 | organism=Plasmodium_falciparum_3D7 | gene_product=ribosome assembly protein 4, putative | transcript_product=ribosome assembly protein 4, putative | location=Pf3D7_11_v3:1821032-1822969	Pf3D7_11_v3:1821032-1822969	PF3D7_1146000.1-p1	6	6	6	PF3D7_1146000	ribosome assembly protein 4, putative	1	6	6	6	2	1	1	1	1	5	2	1	1	1	1	5	2	1	1	1	1	5	10.9	10.9	10.9	73.127	645	645	0	13.113	2.8	1.2	1.2	1.2	1.2	9.3	77229000	24.2465	0	23.2385	0	24.082
PF3D7_0705400.1-p1 | transcript=PF3D7_0705400.1 | gene=PF3D7_0705400 | organism=Plasmodium_falciparum_3D7 | gene_product=DNA replication licensing factor MCM7 | transcript_product=DNA replication licensing factor MCM7 | location=Pf3D7_07_v3:264973-267438(-	Pf3D7_07_v3:264973-267438(-	PF3D7_0705400.1-p1	6	6	6	PF3D7_0705400	DNA replication licensing factor MCM7	1	6	6	6	1	2	0	1	2	0	1	2	0	1	2	0	1	2	0	1	2	0	11.9	11.9	11.9	94.236	821	821	0	7.622	1.2	3.9	0	2.9	3.9	0	76157000	0	23.7057	0	25.6669	23.1338
PF3D7_0207600.1-p1 | transcript=PF3D7_0207600.1 | gene=PF3D7_0207600 | organism=Plasmodium_falciparum_3D7 | gene_product=serine repeat antigen 5 | transcript_product=serine repeat antigen 5 | location=Pf3D7_02_v3:303593-307027(-) | protein_length=997 | seq	Pf3D7_02_v3:303593-307027(-)	PF3D7_0207600.1-p1	6	6	6	PF3D7_0207600	serine repeat antigen 5	1	6	6	6	0	1	2	1	0	4	0	1	2	1	0	4	0	1	2	1	0	4	6.5	6.5	6.5	111.77	997	997	0	7.3355	0	1.2	2.2	0.9	0	4.3	64417000	0	21.8701	21.2723	22.7779	0
PF3D7_1216900.1-p1 | transcript=PF3D7_1216900.1 | gene=PF3D7_1216900 | organism=Plasmodium_falciparum_3D7 | gene_product=DNA-binding chaperone, putative | transcript_product=DNA-binding chaperone, putative | location=Pf3D7_12_v3:670447-673266(+) | protein_	Pf3D7_12_v3:670447-673266(+)	PF3D7_1216900.1-p1	6	6	6	PF3D7_1216900	DNA-binding chaperone, putative	1	6	6	6	1	0	0	3	2	2	1	0	0	3	2	2	1	0	0	3	2	2	7.6	7.6	7.6	111.06	939	939	0	5.9567	1.2	0	0	3.8	2.6	2.3	56521000	22.4016	0	0	24.3109	23.8932
PF3D7_1361100.1-p1 | transcript=PF3D7_1361100.1 | gene=PF3D7_1361100 | organism=Plasmodium_falciparum_3D7 | gene_product=protein transport protein Sec24A | transcript_product=protein transport protein Sec24A | location=Pf3D7_13_v3:2450461-2453760(+) | prot	Pf3D7_13_v3:2450461-2453760(+)	PF3D7_1361100.1-p1	6	6	6	PF3D7_1361100	protein transport protein Sec24A	1	6	6	6	0	3	3	0	0	2	0	3	3	0	0	2	0	3	3	0	0	2	7.8	7.8	7.8	106.68	940	940	0	6.3834	0	3.8	4.8	0	0	2.6	56264000	0	23.5793	24.3798	0	0
PF3D7_1355100.1-p1 | transcript=PF3D7_1355100.1 | gene=PF3D7_1355100 | organism=Plasmodium_falciparum_3D7 | gene_product=DNA replication licensing factor MCM6 | transcript_product=DNA replication licensing factor MCM6 | location=Pf3D7_13_v3:2187435-2190224	Pf3D7_13_v3:2187435-2190224	PF3D7_1355100.1-p1	6	6	6	PF3D7_1355100	DNA replication licensing factor MCM6	1	6	6	6	2	4	3	2	1	1	2	4	3	2	1	1	2	4	3	2	1	1	7.8	7.8	7.8	105.67	929	929	0	8.4313	3	5.2	4	2.5	1.4	1.1	42785000	22.7896	23.3035	23.4768	23.044	22.212
PF3D7_0815800.1-p1 | transcript=PF3D7_0815800.1 | gene=PF3D7_0815800 | organism=Plasmodium_falciparum_3D7 | gene_product=vacuolar protein sorting-associated protein 9, putative | transcript_product=vacuolar protein sorting-associated protein 9, putative |		PF3D7_0815800.1-p1	6	6	6	PF3D7_0815800	vacuolar protein sorting-associated protein 9, putative	1	6	6	6	0	2	5	0	0	0	0	2	5	0	0	0	0	2	5	0	0	0	3.5	3.5	3.5	214.69	1833	1833	0	4.8255	0	0.9	3.1	0	0	0	41748000	0	23.9831	24.585	0	0
PF3D7_0407800.1-p1 | transcript=PF3D7_0407800.1 | gene=PF3D7_0407800 | organism=Plasmodium_falciparum_3D7 | gene_product=protein CINCH | transcript_product=protein CINCH | location=Pf3D7_04_v3:384924-390806(+) | protein_length=1960 | sequence_SO=chromosome	Pf3D7_04_v3:384924-390806(+)	PF3D7_0407800.1-p1	6	6	6	PF3D7_0407800	protein CINCH	1	6	6	6	0	1	4	0	0	1	0	1	4	0	0	1	0	1	4	0	0	1	3.5	3.5	3.5	230.12	1960	1960	0	7.8011	0	0.4	2.6	0	0	0.6	33482000	0	0	24.9969	0	0
PF3D7_1227600.1-p1 | transcript=PF3D7_1227600.1 | gene=PF3D7_1227600 | organism=Plasmodium_falciparum_3D7 | gene_product=kinetochore protein SPC24, putative | transcript_product=kinetochore protein SPC24, putative | location=Pf3D7_12_v3:1124788-1128340(+)	Pf3D7_12_v3:1124788-1128340(+)	PF3D7_1227600.1-p1	6	6	6	PF3D7_1227600	kinetochore protein SPC24, putative	1	6	6	6	0	1	2	0	1	3	0	1	2	0	1	3	0	1	2	0	1	3	6.3	6.3	6.3	131.53	1115	1115	0	6.3906	0	1.3	2	0	0.8	3	29276000	0	21.6272	23.2522	0	22.716
PF3D7_1439900.1-p1 | transcript=PF3D7_1439900.1 | gene=PF3D7_1439900 | organism=Plasmodium_falciparum_3D7 | gene_product=triosephosphate isomerase | transcript_product=triosephosphate isomerase | location=Pf3D7_14_v3:1622576-1623612(+) | protein_length=248	Pf3D7_14_v3:1622576-1623612(+)	PF3D7_1439900.1-p1	5	5	5	PF3D7_1439900	triosephosphate isomerase	1	5	5	5	0	5	1	0	1	0	0	5	1	0	1	0	0	5	1	0	1	0	24.2	24.2	24.2	27.934	248	248	0	16.29	0	24.2	4.8	0	4	0	4336100000	0	32.0053	22.6219	0	24.1547
PF3D7_1107800.1-p1 | transcript=PF3D7_1107800.1 | gene=PF3D7_1107800 | organism=Plasmodium_falciparum_3D7 | gene_product=AP2 domain transcription factor AP2-P | transcript_product=AP2 domain transcription factor AP2-P | location=Pf3D7_11_v3:329867-335601(-	Pf3D7_11_v3:329867-335601(-	PF3D7_1107800.1-p1	5	5	5	PF3D7_1107800	AP2 domain transcription factor AP2-P	1	5	5	5	1	3	4	1	1	1	1	3	4	1	1	1	1	3	4	1	1	1	3.2	3.2	3.2	206.87	1828	1828	0	5.8508	0.8	2.1	2.2	0.4	0.4	0.4	2501500000	22.7226	30.9597	26.8283	26.6109	27.2743
PF3D7_1010300.1-p1 | transcript=PF3D7_1010300.1 | gene=PF3D7_1010300 | organism=Plasmodium_falciparum_3D7 | gene_product=succinate dehydrogenase subunit 4, putative | transcript_product=succinate dehydrogenase subunit 4, putative | location=Pf3D7_10_v3:414	Pf3D7_10_v3:414	PF3D7_1010300.1-p1	5	5	5	PF3D7_1010300	succinate dehydrogenase subunit 4, putative	1	5	5	5	5	4	5	4	4	2	5	4	5	4	4	2	5	4	5	4	4	2	24.6	24.6	24.6	13.736	118	118	0	6.4419	24.6	17.8	24.6	23.7	23.7	13.6	2462300000	28.9082	28.6405	28.9713	28.6599	28.452
PF3D7_1308300.1-p1 | transcript=PF3D7_1308300.1 | gene=PF3D7_1308300 | organism=Plasmodium_falciparum_3D7 | gene_product=40S ribosomal protein S27 | transcript_product=40S ribosomal protein S27 | location=Pf3D7_13_v3:372260-372646(+) | protein_length=82 |	Pf3D7_13_v3:372260-372646(+)	PF3D7_1308300.1-p1	5	5	5	PF3D7_1308300	40S ribosomal protein S27	1	5	5	5	3	5	4	4	5	5	3	5	4	4	5	5	3	5	4	4	5	5	46.3	46.3	46.3	9.1418	82	82	0	17.322	43.9	46.3	45.1	46.3	46.3	46.3	2.1345e+09	27.464	28.0613	28.1522	28.7686	28.6298
PF3D7_1461300.1-p1 | transcript=PF3D7_1461300.1 | gene=PF3D7_1461300 | organism=Plasmodium_falciparum_3D7 | gene_product=40S ribosomal protein S28e, putative | transcript_product=40S ribosomal protein S28e, putative | location=Pf3D7_14_v3:2492166-2492369(+	Pf3D7_14_v3:2492166-2492369(+	PF3D7_1461300.1-p1	5	5	5	PF3D7_1461300	40S ribosomal protein S28e, putative	1	5	5	5	4	4	3	4	5	5	4	4	3	4	5	5	4	4	3	4	5	5	46.3	46.3	46.3	7.4937	67	67	0	58.392	46.3	46.3	41.8	46.3	46.3	46.3	1349400000	27.3839	27.4236	27.3687	27.4737	28.1811
PF3D7_0501300.1-p1 | transcript=PF3D7_0501300.1 | gene=PF3D7_0501300 | organism=Plasmodium_falciparum_3D7 | gene_product=skeleton-binding protein 1 | transcript_product=skeleton-binding protein 1 | location=Pf3D7_05_v3:68930-70113(+) | protein_length=337 |	Pf3D7_05_v3:68930-70113(+)	PF3D7_0501300.1-p1	5	5	5	PF3D7_0501300	skeleton-binding protein 1	1	5	5	5	3	3	3	4	5	3	3	3	3	4	5	3	3	3	3	4	5	3	27	27	27	36.298	337	337	0	240.28	17.8	17.8	17.8	24.9	27	17.8	893260000	24.5483	25.8481	24.5083	28.7908	27.6175
PF3D7_0206800.1-p1 | transcript=PF3D7_0206800.1 | gene=PF3D7_0206800 | organism=Plasmodium_falciparum_3D7 | gene_product=merozoite surface protein 2 | transcript_product=merozoite surface protein 2 | location=Pf3D7_02_v3:273689-274507(-) | protein_length=2	Pf3D7_02_v3:273689-274507(-)	PF3D7_0206800.1-p1	5	5	5	PF3D7_0206800	merozoite surface protein 2	1	5	5	5	3	3	3	5	3	5	3	3	3	5	3	5	3	3	3	5	3	5	19.5	19.5	19.5	27.957	272	272	0	255.99	19.5	18.8	9.6	19.5	18.8	19.5	855030000	26.5782	26.4353	25.6264	28.23	26.7325
PF3D7_0821400.1-p1 | transcript=PF3D7_0821400.1 | gene=PF3D7_0821400 | organism=Plasmodium_falciparum_3D7 | gene_product=conserved Plasmodium protein, unknown function | transcript_product=conserved Plasmodium protein, unknown function | location=Pf3D7_08_	Pf3D7_08_	PF3D7_0821400.1-p1	5	5	5	PF3D7_0821400	conserved Plasmodium protein, unknown function	1	5	5	5	5	2	3	3	3	4	5	2	3	3	3	4	5	2	3	3	3	4	26.6	26.6	26.6	14.06	124	124	0	29.865	26.6	16.9	26.6	16.9	16.9	25	696280000	26.8709	25.0878	24.7731	27.9344	26.5233
PF3D7_1103100.1-p1 | transcript=PF3D7_1103100.1 | gene=PF3D7_1103100 | organism=Plasmodium_falciparum_3D7 | gene_product=60S acidic ribosomal protein P1, putative | transcript_product=60S acidic ribosomal protein P1, putative | location=Pf3D7_11_v3:140048-	Pf3D7_11_v3:140048-	PF3D7_1103100.1-p1	5	5	5	PF3D7_1103100	60S acidic ribosomal protein P1, putative	1	5	5	5	3	4	3	3	3	3	3	4	3	3	3	3	3	4	3	3	3	3	90.7	90.7	90.7	13.014	118	118	0	56.129	57.6	73.7	57.6	65.3	65.3	65.3	608360000	25.549	25.945	26.1623	27.2581	26.989
PF3D7_0518200.1-p1 | transcript=PF3D7_0518200.1 | gene=PF3D7_0518200 | organism=Plasmodium_falciparum_3D7 | gene_product=SWIB/MDM2 domain-containing protein | transcript_product=SWIB/MDM2 domain-containing protein | location=Pf3D7_05_v3:758503-758898(-) |	Pf3D7_05_v3:758503-758898(-)	PF3D7_0518200.1-p1	5	5	5	PF3D7_0518200	SWIB/MDM2 domain-containing protein	1	5	5	5	2	5	4	3	3	3	2	5	4	3	3	3	2	5	4	3	3	3	32.1	32.1	32.1	15.496	131	131	0	41.895	9.9	32.1	29	21.4	21.4	20.6	533580000	25.8224	27.1203	26.7888	26.2825	26.3616
PF3D7_0522300.1-p1 | transcript=PF3D7_0522300.1 | gene=PF3D7_0522300 | organism=Plasmodium_falciparum_3D7 | gene_product=18S rRNA (guanine-N(7))-methyltransferase, putative | transcript_product=18S rRNA (guanine-N(7))-methyltransferase, putative | location		PF3D7_0522300.1-p1	5	5	5	PF3D7_0522300	18S rRNA (guanine-N(7))-methyltransferase, putative	1	5	5	5	1	4	2	4	5	4	1	4	2	4	5	4	1	4	2	4	5	4	25.2	25.2	25.2	31.592	274	274	0	43.183	4	17.9	9.1	17.9	25.2	17.9	527120000	0	26.2446	25.5292	26.6611	27.4378
PF3D7_1019000.1-p1 | transcript=PF3D7_1019000.1 | gene=PF3D7_1019000 | organism=Plasmodium_falciparum_3D7 | gene_product=eukaryotic translation initiation factor subunit eIF2A, putative | transcript_product=eukaryotic translation initiation factor subunit		PF3D7_1019000.1-p1	5	5	5	PF3D7_1019000	eukaryotic translation initiation factor subunit	1	5	5	5	2	0	3	3	2	1	2	0	3	3	2	1	2	0	3	3	2	1	2.2	2.2	2.2	280.75	2405	2405	0	6.9946	0.9	0	1.3	1.4	1	0.5	521190000	22.261	0	24.0014	24.6528	28.8
PF3D7_0923900.1-p1 | transcript=PF3D7_0923900.1 | gene=PF3D7_0923900 | organism=Plasmodium_falciparum_3D7 | gene_product=polyadenylate-binding protein 2, putative | transcript_product=polyadenylate-binding protein 2, putative | location=Pf3D7_09_v3:966795-	Pf3D7_09_v3:966795-	PF3D7_0923900.1-p1	5	5	5	PF3D7_0923900	polyadenylate-binding protein 2, putative	1	5	5	5	2	4	4	3	3	3	2	4	4	3	3	3	2	4	4	3	3	3	31.7	31.7	31.7	22.979	202	202	0	22.468	15.8	26.2	25.2	18.3	20.8	18.3	474350000	24.3469	26.6905	26.3557	26.865	25.9845
PF3D7_1230400.1-p1 | transcript=PF3D7_1230400.1 | gene=PF3D7_1230400 | organism=Plasmodium_falciparum_3D7 | gene_product=ATP-dependent protease subunit ClpQ | transcript_product=ATP-dependent protease subunit ClpQ | location=Pf3D7_12_v3:1251914-1253067(-)	Pf3D7_12_v3:1251914-1253067(-)	PF3D7_1230400.1-p1	5	5	5	PF3D7_1230400	ATP-dependent protease subunit ClpQ	1	5	5	5	3	4	2	3	3	3	3	4	2	3	3	3	3	4	2	3	3	3	37.2	37.2	37.2	22.87	207	207	0	10.501	14.5	24.6	10.1	14.5	14.5	22.7	454920000	25.1897	26.2568	25.4811	26.6141	26.6313
PF3D7_0208700.1-p1 | transcript=PF3D7_0208700.1 | gene=PF3D7_0208700 | organism=Plasmodium_falciparum_3D7 | gene_product=SHS2 domain-containing protein, putative | transcript_product=SHS2 domain-containing protein, putative | location=Pf3D7_02_v3:356501-35	Pf3D7_02_v3:356501-35	PF3D7_0208700.1-p1	5	5	5	PF3D7_0208700	SHS2 domain-containing protein, putative	1	5	5	5	1	3	2	3	4	2	1	3	2	3	4	2	1	3	2	3	4	2	25.7	25.7	25.7	26.371	222	222	0	10.777	4.5	18	10.8	16.7	25.7	10.8	386110000	24.4042	26.0445	25.519	26.2321	26.7295
PF3D7_0107000.1-p1 | transcript=PF3D7_0107000.1 | gene=PF3D7_0107000 | organism=Plasmodium_falciparum_3D7 | gene_product=centrin-1 | transcript_product=centrin-1 | location=Pf3D7_01_v3:293642-294968(+) | protein_length=168 | sequence_SO=chromosome | SO=pro	Pf3D7_01_v3:293642-294968(+)	PF3D7_0107000.1-p1	5	5	5	PF3D7_0107000	centrin-1	1	5	5	5	3	3	5	0	2	2	3	3	5	0	2	2	3	3	5	0	2	2	22.6	22.6	22.6	19.599	168	168	0	11.046	13.1	17.9	22.6	0	7.7	12.5	349000000	25.3724	25.9556	27.4079	0	24.2375
PF3D7_1105800.1-p1 | transcript=PF3D7_1105800.1 | gene=PF3D7_1105800 | organism=Plasmodium_falciparum_3D7 | gene_product=conserved Apicomplexan protein, unknown function | transcript_product=conserved Apicomplexan protein, unknown function | location=Pf3D7	Pf3D7	PF3D7_1105800.1-p1	5	5	5	PF3D7_1105800	conserved Apicomplexan protein, unknown function	1	5	5	5	4	3	5	3	3	2	4	3	5	3	3	2	4	3	5	3	3	2	25.2	25.2	25.2	30.661	266	266	0	10.338	21.4	13.2	25.2	17.3	13.2	9	339970000	25.0206	25.6396	26.4107	26.3871	25.6806
PF3D7_1353700.1-p1 | transcript=PF3D7_1353700.1 | gene=PF3D7_1353700 | organism=Plasmodium_falciparum_3D7 | gene_product=reactive oxygen species modulator 1, putative | transcript_product=reactive oxygen species modulator 1, putative | location=Pf3D7_13_v3	Pf3D7_13_v3	PF3D7_1353700.1-p1	5	5	5	PF3D7_1353700	reactive oxygen species modulator 1, putative	1	5	5	5	0	4	4	0	0	0	0	4	4	0	0	0	0	4	4	0	0	0	23.8	23.8	23.8	19.026	168	168	0	12.15	0	19.6	23.8	0	0	0	326640000	0	26.8393	27.6221	0	0
PF3D7_0220000.1-p1 | transcript=PF3D7_0220000.1 | gene=PF3D7_0220000 | organism=Plasmodium_falciparum_3D7 | gene_product=liver stage antigen 3 | transcript_product=liver stage antigen 3 | location=Pf3D7_02_v3:796752-801586(+) | protein_length=1558 | sequen	Pf3D7_02_v3:796752-801586(+)	PF3D7_0220000.1-p1	5	5	5	PF3D7_0220000	liver stage antigen 3	1	5	5	5	3	4	3	2	2	2	3	4	3	2	2	2	3	4	3	2	2	2	2.5	2.5	2.5	175.66	1558	1558	0	8.0814	1.9	1.9	1.8	1.4	1.4	1.4	279790000	25.8702	25.736	25.6202	25.9186	25.3977
PF3D7_1364800.1-p1 | transcript=PF3D7_1364800.1 | gene=PF3D7_1364800 | organism=Plasmodium_falciparum_3D7 | gene_product=DNA-directed RNA polymerases I, II, and III subunit RPABC1, putative | transcript_product=DNA-directed RNA polymerases I, II, and III s		PF3D7_1364800.1-p1	5	5	5	PF3D7_1364800	DNA-directed RNA polymerases I, II, and III s	1	5	5	5	3	3	3	2	3	3	3	3	3	2	3	3	3	3	3	2	3	3	23.9	23.9	23.9	24.154	205	205	0	23.015	16.1	15.6	16.1	11.2	14.6	16.1	271200000	25.2497	25.4816	25.2359	25.243	25.6877
PF3D7_1359400.1-p1 | transcript=PF3D7_1359400.1 | gene=PF3D7_1359400 | organism=Plasmodium_falciparum_3D7 | gene_product=CUGBP Elav-like family member 1 | transcript_product=CUGBP Elav-like family member 1 | location=Pf3D7_13_v3:2359251-2361198(-) | protei	Pf3D7_13_v3:2359251-2361198(-)	PF3D7_1359400.1-p1	5	5	5	PF3D7_1359400	CUGBP Elav-like family member 1	1	5	5	5	3	4	3	2	2	1	3	4	3	2	2	1	3	4	3	2	2	1	10.4	10.4	10.4	57.114	509	509	0	9.7061	7.1	10.2	4.9	2.6	4.7	2.4	257980000	25.2295	25.9509	25.2062	25.6704	25.2567
PF3D7_0819100.1-p1 | transcript=PF3D7_0819100.1 | gene=PF3D7_0819100 | organism=Plasmodium_falciparum_3D7 | gene_product=BRIX domain, putative | transcript_product=BRIX domain, putative | location=Pf3D7_08_v3:869562-870574(+) | protein_length=295 | sequenc	Pf3D7_08_v3:869562-870574(+)	PF3D7_0819100.1-p1	5	5	5	PF3D7_0819100	BRIX domain, putative	1	5	5	5	2	2	1	2	3	5	2	2	1	2	3	5	2	2	1	2	3	5	23.4	23.4	23.4	34.669	295	295	0	10.074	10.5	10.5	5.1	10.5	14.9	23.4	253540000	24.504	25.0643	24.7951	24.1075	25.8087
PF3D7_1103700.1-p1 | transcript=PF3D7_1103700.1 | gene=PF3D7_1103700 | organism=Plasmodium_falciparum_3D7 | gene_product=casein kinase II beta chain | transcript_product=casein kinase II beta chain | location=Pf3D7_11_v3:160115-160852(+) | protein_length=2	Pf3D7_11_v3:160115-160852(+)	PF3D7_1103700.1-p1	5	5	5	PF3D7_1103700	casein kinase II beta chain	1	5	5	5	2	2	2	3	3	4	2	2	2	3	3	4	2	2	2	3	3	4	24.1	24.1	24.1	28.365	245	245	0	6.5466	10.6	10.6	8.6	13.9	15.5	18.8	253390000	24.4842	24.8702	25.1401	25.3228	25.4189
PF3D7_0109700.1-p1 | transcript=PF3D7_0109700.1 | gene=PF3D7_0109700 | organism=Plasmodium_falciparum_3D7 | gene_product=rRNA biogenesis protein RRP36, putative | transcript_product=rRNA biogenesis protein RRP36, putative | location=Pf3D7_01_v3:379149-3798	Pf3D7_01_v3:379149-3798	PF3D7_0109700.1-p1	5	5	5	PF3D7_0109700	rRNA biogenesis protein RRP36, putative	1	5	5	5	0	0	0	0	3	4	0	0	0	0	3	4	0	0	0	0	3	4	23	23	23	22.105	183	183	0	24.274	0	0	0	0	15.3	18.6	243440000	0	0	0	0	25.9232
PF3D7_1209000.1-p1 | transcript=PF3D7_1209000.1 | gene=PF3D7_1209000 | organism=Plasmodium_falciparum_3D7 | gene_product=mago-binding protein, putative | transcript_product=mago-binding protein, putative | location=Pf3D7_12_v3:421371-422201(-) | protein_le	Pf3D7_12_v3:421371-422201(-)	PF3D7_1209000.1-p1;PF3D7_1006000.1-p1	5;1	5;1	5;1	PF3D7_1209000	mago-binding protein, putative	2	5	5	5	3	2	2	4	4	2	3	2	2	4	4	2	3	2	2	4	4	2	32.9	32.9	32.9	19.566	167	167;426	0	9.9848	16.2	13.2	12	18.6	30.5	13.2	217380000	24.2156	22.3026	24.4871	26.4233	25.6063
PF3D7_0918300.1-p1 | transcript=PF3D7_0918300.1 | gene=PF3D7_0918300 | organism=Plasmodium_falciparum_3D7 | gene_product=eukaryotic translation initiation factor 3 subunit F, putative | transcript_product=eukaryotic translation initiation factor 3 subunit		PF3D7_0918300.1-p1	5	5	5	PF3D7_0918300	eukaryotic translation initiation factor 3 subunit	1	5	5	5	2	2	3	4	3	1	2	2	3	4	3	1	2	2	3	4	3	1	17.5	17.5	17.5	36.82	320	320	0	7.3174	5.9	6.9	12.2	15.3	10.3	3.8	207120000	23.6051	23.7201	25.4965	26.4851	24.8793
PF3D7_0829200.1-p1 | transcript=PF3D7_0829200.1 | gene=PF3D7_0829200 | organism=Plasmodium_falciparum_3D7 | gene_product=prohibitin 1 | transcript_product=prohibitin 1 | location=Pf3D7_08_v3:1254558-1255376(+) | protein_length=272 | sequence_SO=chromosome	Pf3D7_08_v3:1254558-1255376(+)	PF3D7_0829200.1-p1	5	5	5	PF3D7_0829200	prohibitin 1	1	5	5	5	3	1	3	3	4	2	3	1	3	3	4	2	3	1	3	3	4	2	18.4	18.4	18.4	30.558	272	272	0	21.002	8.5	3.3	12.5	10.7	12.5	9.9	198520000	24.763	23.7552	24.9433	25.7584	25.3331
PF3D7_1442300.1-p1 | transcript=PF3D7_1442300.1 | gene=PF3D7_1442300 | organism=Plasmodium_falciparum_3D7 | gene_product=tRNA import protein tRIP | transcript_product=tRNA import protein tRIP | location=Pf3D7_14_v3:1712626-1714065(-) | protein_length=402 |	Pf3D7_14_v3:1712626-1714065(-)	PF3D7_1442300.1-p1	5	5	5	PF3D7_1442300	tRNA import protein tRIP	1	5	5	5	2	2	2	3	2	1	2	2	2	3	2	1	2	2	2	3	2	1	10.7	10.7	10.7	46.441	402	402	0	4.5415	4	4.5	4	6.5	4.5	2.2	183300000	24.3617	25.1459	25.0732	25.8553	22.7077
PF3D7_0610800.1-p1 | transcript=PF3D7_0610800.1 | gene=PF3D7_0610800 | organism=Plasmodium_falciparum_3D7 | gene_product=transketolase | transcript_product=transketolase | location=Pf3D7_06_v3:453671-455689(+) | protein_length=672 | sequence_SO=chromosome	Pf3D7_06_v3:453671-455689(+)	PF3D7_0610800.1-p1	5	5	5	PF3D7_0610800	transketolase	1	5	5	5	2	4	3	4	2	4	2	4	3	4	2	4	2	4	3	4	2	4	9.5	9.5	9.5	75.814	672	672	0	24.7	4.2	7.3	5.8	7.3	4.2	8	181260000	22.8334	25.2986	24.389	25.7523	24.1003
PF3D7_0621300.1-p1 | transcript=PF3D7_0621300.1 | gene=PF3D7_0621300 | organism=Plasmodium_falciparum_3D7 | gene_product=mRNA-binding protein PUF3 | transcript_product=mRNA-binding protein PUF3 | location=Pf3D7_06_v3:873809-876190(+) | protein_length=793 |	Pf3D7_06_v3:873809-876190(+)	PF3D7_0621300.1-p1	5	5	5	PF3D7_0621300	mRNA-binding protein PUF3	1	5	5	5	2	1	2	3	5	3	2	1	2	3	5	3	2	1	2	3	5	3	8.2	8.2	8.2	94.283	793	793	0	10.562	3	1.8	3.2	4.2	8.2	4	180150000	23.9781	22.9339	24.2128	25.3211	25.8297
PF3D7_0727400.1-p1 | transcript=PF3D7_0727400.1 | gene=PF3D7_0727400 | organism=Plasmodium_falciparum_3D7 | gene_product=proteasome subunit alpha type-5, putative | transcript_product=proteasome subunit alpha type-5, putative | location=Pf3D7_07_v3:1162710	Pf3D7_07_v3:1162710	PF3D7_0727400.1-p1	5	5	5	PF3D7_0727400	proteasome subunit alpha type-5, putative	1	5	5	5	1	4	3	3	2	1	1	4	3	3	2	1	1	4	3	3	2	1	23.4	23.4	23.4	28.388	256	256	0	13.985	3.9	19.5	10.9	11.7	7	3.1	142870000	0	25.5819	24.6324	25.0899	24.1147
PF3D7_0613800.1-p1 | transcript=PF3D7_0613800.1 | gene=PF3D7_0613800 | organism=Plasmodium_falciparum_3D7 | gene_product=AP2 domain transcription factor, putative | transcript_product=AP2 domain transcription factor, putative | location=Pf3D7_06_v3:566139-	Pf3D7_06_v3:566139-	PF3D7_0613800.1-p1	5	5	5	PF3D7_0613800	AP2 domain transcription factor, putative	1	5	5	5	2	2	2	0	0	2	2	2	2	0	0	2	2	2	2	0	0	2	1.3	1.3	1.3	485.58	4109	4109	0	4.347	0.6	0.4	0.5	0	0	0.4	136970000	24.9349	25.4397	25.0515	0	0
PF3D7_0813400.1-p1 | transcript=PF3D7_0813400.1 | gene=PF3D7_0813400 | organism=Plasmodium_falciparum_3D7 | gene_product=conserved protein, unknown function | transcript_product=conserved protein, unknown function | location=Pf3D7_08_v3:658493-662095(-) |	Pf3D7_08_v3:658493-662095(-)	PF3D7_0813400.1-p1	5	5	5	PF3D7_0813400	conserved protein, unknown function	1	5	5	5	1	2	0	3	4	2	1	2	0	3	4	2	1	2	0	3	4	2	8.3	8.3	8.3	76.856	659	659	0	9.4024	1.2	3.8	0	5	6.8	2.7	130050000	22.9339	24.717	0	24.1981	25.9587
PF3D7_1115600.1-p1 | transcript=PF3D7_1115600.1 | gene=PF3D7_1115600 | organism=Plasmodium_falciparum_3D7 | gene_product=peptidyl-prolyl cis-trans isomerase | transcript_product=peptidyl-prolyl cis-trans isomerase | location=Pf3D7_11_v3:589707-590629(-) |	Pf3D7_11_v3:589707-590629(-)	PF3D7_1115600.1-p1	5	5	5	PF3D7_1115600	peptidyl-prolyl cis-trans isomerase	1	5	5	5	0	5	1	0	0	0	0	5	1	0	0	0	0	5	1	0	0	0	27.7	27.7	27.7	21.731	195	195	0	10.16	0	27.7	8.7	0	0	0	114380000	0	26.6535	23.0722	0	0
PF3D7_1345700.1-p1 | transcript=PF3D7_1345700.1 | gene=PF3D7_1345700 | organism=Plasmodium_falciparum_3D7 | gene_product=isocitrate dehydrogenase [NADP], mitochondrial | transcript_product=isocitrate dehydrogenase [NADP], mitochondrial | location=Pf3D7_13_	Pf3D7_13_	PF3D7_1345700.1-p1	5	5	5	PF3D7_1345700	isocitrate dehydrogenase [NADP], mitochondrial	1	5	5	5	3	3	2	3	2	0	3	3	2	3	2	0	3	3	2	3	2	0	11.3	11.3	11.3	53.593	468	468	0	8.2651	7.1	6	3.6	6.6	5.1	0	113540000	23.4043	24.5358	24.0776	25.3346	24.1096
PF3D7_0304200.1-p1 | transcript=PF3D7_0304200.1 | gene=PF3D7_0304200 | organism=Plasmodium_falciparum_3D7 | gene_product=EH domain-containing protein | transcript_product=EH domain-containing protein | location=Pf3D7_03_v3:207342-208943(-) | protein_length	Pf3D7_03_v3:207342-208943(-)	PF3D7_0304200.1-p1	5	5	5	PF3D7_0304200	EH domain-containing protein	1	5	5	5	2	2	4	2	1	2	2	2	4	2	1	2	2	2	4	2	1	2	11.1	11.1	11.1	62.302	533	533	0	13.467	5.1	5.1	9.4	3.9	2.3	5.1	107030000	22.2764	24.2586	24.6644	24.0306	23.9109
PF3D7_1116200.1-p1 | transcript=PF3D7_1116200.1 | gene=PF3D7_1116200 | organism=Plasmodium_falciparum_3D7 | gene_product=pyridoxine biosynthesis protein PDX2 | transcript_product=pyridoxine biosynthesis protein PDX2 | location=Pf3D7_11_v3:615744-617186(-)	Pf3D7_11_v3:615744-617186(-)	PF3D7_1116200.1-p1;PF3D7_1116200.2-p1	5;3	5;3	5;3	PF3D7_1116200	pyridoxine biosynthesis protein PDX2	2	5	5	5	1	0	1	1	4	3	1	0	1	1	4	3	1	0	1	1	4	3	26.5	26.5	26.5	24.563	219	219;181	0	7.6597	10	0	10	5.5	22.8	17.4	105050000	21.7481	0	22.1276	23.6385	25.3962
PF3D7_0614300.1-p1 | transcript=PF3D7_0614300.1 | gene=PF3D7_0614300 | organism=Plasmodium_falciparum_3D7 | gene_product=major facilitator superfamily-related transporter, putative | transcript_product=major facilitator superfamily-related transporter, put		PF3D7_0614300.1-p1	5	5	5	PF3D7_0614300	major facilitator superfamily-related transporter, put	1	5	5	5	0	1	1	3	1	2	0	1	1	3	1	2	0	1	1	3	1	2	6.6	6.6	6.6	96.979	853	853	0	4.9601	0	1.1	1.1	3.4	1.1	3.2	99810000	0	23.3273	22.8184	25.8158	23.5867
PF3D7_0214100.1-p1 | transcript=PF3D7_0214100.1 | gene=PF3D7_0214100 | organism=Plasmodium_falciparum_3D7 | gene_product=protein transport protein SEC31 | transcript_product=protein transport protein SEC31 | location=Pf3D7_02_v3:568529-573315(-) | protein_	Pf3D7_02_v3:568529-573315(-)	PF3D7_0214100.1-p1	5	5	5	PF3D7_0214100	protein transport protein SEC31	1	5	5	5	1	2	2	1	2	1	1	2	2	1	2	1	1	2	2	1	2	1	4.2	4.2	4.2	166.71	1471	1471	0	9.0057	1.2	2.2	1.2	1	2.1	0.5	95924000	23.6927	24.6182	22.791	23.5139	24.5936
PF3D7_0315800.1-p1 | transcript=PF3D7_0315800.1 | gene=PF3D7_0315800 | organism=Plasmodium_falciparum_3D7 | gene_product=zinc finger protein, putative | transcript_product=zinc finger protein, putative | location=Pf3D7_03_v3:641482-642579(-) | protein_leng	Pf3D7_03_v3:641482-642579(-)	PF3D7_0315800.1-p1	5	5	5	PF3D7_0315800	zinc finger protein, putative	1	5	5	5	0	0	1	4	1	1	0	0	1	4	1	1	0	0	1	4	1	1	16.2	16.2	16.2	41.983	365	365	0	5.6158	0	0	2.7	13.2	2.7	3	95600000	0	0	23.2634	25.6973	24.5127
PF3D7_1449500.1-p1 | transcript=PF3D7_1449500.1 | gene=PF3D7_1449500 | organism=Plasmodium_falciparum_3D7 | gene_product=AP2 domain transcription factor AP2-O5, putative | transcript_product=AP2 domain transcription factor AP2-O5, putative | location=Pf3D7	Pf3D7	PF3D7_1449500.1-p1	5	5	5	PF3D7_1449500	AP2 domain transcription factor AP2-O5, putative	1	5	5	5	2	0	2	1	2	2	2	0	2	1	2	2	2	0	2	1	2	2	7.1	7.1	7.1	84.431	715	715	0	6.3315	3.1	0	3.1	1.1	3.1	3.2	90750000	22.8934	0	24.5614	22.646	24.5959
PF3D7_1207100.1-p1 | transcript=PF3D7_1207100.1 | gene=PF3D7_1207100 | organism=Plasmodium_falciparum_3D7 | gene_product=pre-rRNA-processing protein ESF1, putative | transcript_product=pre-rRNA-processing protein ESF1, putative | location=Pf3D7_12_v3:32433	Pf3D7_12_v3:32433	PF3D7_1207100.1-p1	5	5	5	PF3D7_1207100	pre-rRNA-processing protein ESF1, putative	1	5	5	5	0	2	2	2	3	1	0	2	2	2	3	1	0	2	2	2	3	1	4	4	4	100.17	840	840	0	17.14	0	2.4	2.7	2.3	2.9	1.5	89110000	0	24.2741	23.5943	24.2084	24.7595
PF3D7_0722600.1-p1 | transcript=PF3D7_0722600.1 | gene=PF3D7_0722600 | organism=Plasmodium_falciparum_3D7 | gene_product=U3 small nucleolar RNA-associated protein 7, putative | transcript_product=U3 small nucleolar RNA-associated protein 7, putative | loca		PF3D7_0722600.1-p1	5	5	5	PF3D7_0722600	U3 small nucleolar RNA-associated protein 7, putative	1	5	5	5	1	0	0	1	3	3	1	0	0	1	3	3	1	0	0	1	3	3	8	8	8	70.187	602	602	0	4.4318	2.5	0	0	1.2	5	4.2	88283000	23.2748	0	0	23.2198	25.213
PF3D7_0111500.1-p1 | transcript=PF3D7_0111500.1 | gene=PF3D7_0111500 | organism=Plasmodium_falciparum_3D7 | gene_product=UMP-CMP kinase, putative | transcript_product=UMP-CMP kinase, putative | location=Pf3D7_01_v3:439652-441418(-) | protein_length=371 | s	Pf3D7_01_v3:439652-441418(-)	PF3D7_0111500.1-p1	5	5	5	PF3D7_0111500	UMP-CMP kinase, putative	1	5	5	5	0	3	4	2	1	0	0	3	4	2	1	0	0	3	4	2	1	0	12.9	12.9	12.9	44.244	371	371	0	12.141	0	9.7	9.7	5.7	2.2	0	83780000	0	24.3727	25.2747	23.6298	23.0167
PF3D7_0518500.1-p1 | transcript=PF3D7_0518500.1 | gene=PF3D7_0518500 | organism=Plasmodium_falciparum_3D7 | gene_product=ATP-dependent RNA helicase DDX23, putative | transcript_product=ATP-dependent RNA helicase DDX23, putative | location=Pf3D7_05_v3:76353	Pf3D7_05_v3:76353	PF3D7_0518500.1-p1	5	5	5	PF3D7_0518500	ATP-dependent RNA helicase DDX23, putative	1	5	5	5	0	0	1	2	1	4	0	0	1	2	1	4	0	0	1	2	1	4	6.1	6.1	6.1	131.16	1123	1123	0	6.6857	0	0	1	2.6	1.4	5.2	82049000	0	0	22.5406	24.1822	23.9094
PF3D7_1230700.1-p1 | transcript=PF3D7_1230700.1 | gene=PF3D7_1230700 | organism=Plasmodium_falciparum_3D7 | gene_product=protein transport protein SEC13 | transcript_product=protein transport protein SEC13 | location=Pf3D7_12_v3:1259620-1262088(+) | protei	Pf3D7_12_v3:1259620-1262088(+)	PF3D7_1230700.1-p1	5	5	5	PF3D7_1230700	protein transport protein SEC13	1	5	5	5	1	4	3	1	0	1	1	4	3	1	0	1	1	4	3	1	0	1	5.7	5.7	5.7	90.748	822	822	0	9.2295	1.6	5.7	4.1	1.6	0	1.5	81797000	22.449	25.3883	24.106	23.0339	0
PF3D7_0933600.1-p1 | transcript=PF3D7_0933600.1 | gene=PF3D7_0933600 | organism=Plasmodium_falciparum_3D7 | gene_product=mitochondrial-processing peptidase subunit beta, putative | transcript_product=mitochondrial-processing peptidase subunit beta, putativ		PF3D7_0933600.1-p1	5	5	5	PF3D7_0933600	mitochondrial-processing peptidase subunit beta, putativ	1	5	5	5	0	0	4	2	1	1	0	0	4	2	1	1	0	0	4	2	1	1	13.8	13.8	13.8	55.734	484	484	0	3.8041	0	0	10.5	5.6	2.3	2.3	81747000	0	0	24.9755	24.2411	23.7194
PF3D7_0113200.1-p1 | transcript=PF3D7_0113200.1 | gene=PF3D7_0113200 | organism=Plasmodium_falciparum_3D7 | gene_product=Plasmodium exported protein, unknown function | transcript_product=Plasmodium exported protein, unknown function | location=Pf3D7_01_v3	Pf3D7_01_v3	PF3D7_0113200.1-p1	5	5	5	PF3D7_0113200	Plasmodium exported protein, unknown function	1	5	5	5	0	0	0	4	3	1	0	0	0	4	3	1	0	0	0	4	3	1	10.6	10.6	10.6	70.11	592	592	0	5.6363	0	0	0	6.1	7.8	1.9	80834000	0	0	0	25.4188	24.8694
PF3D7_1118300.1-p1 | transcript=PF3D7_1118300.1 | gene=PF3D7_1118300 | organism=Plasmodium_falciparum_3D7 | gene_product=insulinase, putative | transcript_product=insulinase, putative | location=Pf3D7_11_v3:694655-699121(+) | protein_length=1488 | sequence	Pf3D7_11_v3:694655-699121(+)	PF3D7_1118300.1-p1	5	5	5	PF3D7_1118300	insulinase, putative	1	5	5	5	0	1	1	4	1	0	0	1	1	4	1	0	0	1	1	4	1	0	4.5	4.5	4.5	173.62	1488	1488	0	8.6001	0	1.2	1.6	4.5	0.7	0	71310000	0	23.0826	22.4129	25.6258	22.2723
PF3D7_1107700.1-p1 | transcript=PF3D7_1107700.1 | gene=PF3D7_1107700 | organism=Plasmodium_falciparum_3D7 | gene_product=pescadillo homolog | transcript_product=pescadillo homolog | location=Pf3D7_11_v3:326881-328812(+) | protein_length=643 | sequence_SO=c	Pf3D7_11_v3:326881-328812(+)	PF3D7_1107700.1-p1	5	5	5	PF3D7_1107700	pescadillo homolog	1	5	5	5	0	1	2	2	1	1	0	1	2	2	1	1	0	1	2	2	1	1	7.8	7.8	7.8	77.179	643	643	0	6.0247	0	2.3	3.6	2.6	2.3	1.6	70605000	0	22.2204	24.0426	25.0974	22.2268
PF3D7_0519800.1-p1 | transcript=PF3D7_0519800.1 | gene=PF3D7_0519800 | organism=Plasmodium_falciparum_3D7 | gene_product=EELM2 domain-containing protein, putative | transcript_product=EELM2 domain-containing protein, putative | location=Pf3D7_05_v3:820719-	Pf3D7_05_v3:820719-	PF3D7_0519800.1-p1	5	5	5	PF3D7_0519800	EELM2 domain-containing protein, putative	1	5	5	5	0	2	0	1	3	2	0	2	0	1	3	2	0	2	0	1	3	2	9.7	9.7	9.7	78.29	668	668	0	13.165	0	4	0	1.6	5.8	3.9	65319000	0	23.9736	0	23.0619	24.5971
PF3D7_1104000.1-p1 | transcript=PF3D7_1104000.1 | gene=PF3D7_1104000 | organism=Plasmodium_falciparum_3D7 | gene_product=phenylalanine--tRNA ligase beta subunit | transcript_product=phenylalanine--tRNA ligase beta subunit | location=Pf3D7_11_v3:175608-1777	Pf3D7_11_v3:175608-1777	PF3D7_1104000.1-p1	5	5	5	PF3D7_1104000	phenylalanine--tRNA ligase beta subunit	1	5	5	5	1	2	0	3	1	1	1	2	0	3	1	1	1	2	0	3	1	1	8.7	8.7	8.7	72.501	623	623	0	4.2413	1.6	2.9	0	4.8	1.8	2.1	64879000	0	24.0681	0	25.0662	21.9469
PF3D7_1111500.1-p1 | transcript=PF3D7_1111500.1 | gene=PF3D7_1111500 | organism=Plasmodium_falciparum_3D7 | gene_product=acylphosphatase, putative | transcript_product=acylphosphatase, putative | location=Pf3D7_11_v3:446020-446559(-) | protein_length=129 |	Pf3D7_11_v3:446020-446559(-)	PF3D7_1111500.1-p1	5	5	5	PF3D7_1111500	acylphosphatase, putative	1	5	5	5	0	0	3	1	1	2	0	0	3	1	1	2	0	0	3	1	1	2	45	45	45	15.08	129	129	0	13.967	0	0	28.7	10.9	7	20.2	63261000	0	0	24.4262	22.7693	0
PF3D7_1025000.1-p1 | transcript=PF3D7_1025000.1 | gene=PF3D7_1025000 | organism=Plasmodium_falciparum_3D7 | gene_product=Eps15-like protein | transcript_product=Eps15-like protein | location=Pf3D7_10_v3:1045608-1049760(-) | protein_length=980 | sequence_SO	Pf3D7_10_v3:1045608-1049760(-)	PF3D7_1025000.1-p1	5	5	5	PF3D7_1025000	Eps15-like protein	1	5	5	5	2	1	3	1	3	1	2	1	3	1	3	1	2	1	3	1	3	1	5.2	5.2	5.2	116.35	980	980	0	9.3491	2	1	2.7	1	3.6	1	57835000	23.9156	21.8579	22.516	23.8699	23.0728
PF3D7_1133200.1-p1 | transcript=PF3D7_1133200.1 | gene=PF3D7_1133200 | organism=Plasmodium_falciparum_3D7 | gene_product=conserved Plasmodium protein, unknown function | transcript_product=conserved Plasmodium protein, unknown function | location=Pf3D7_11_	Pf3D7_11_	PF3D7_1133200.1-p1	5	5	5	PF3D7_1133200	conserved Plasmodium protein, unknown function	1	5	5	5	1	2	2	0	0	2	1	2	2	0	0	2	1	2	2	0	0	2	4	4	4	245.04	2072	2072	0	11.846	0.9	1.9	1.2	0	0	1.5	55826000	22.2718	23.2484	24.2246	0	0
PF3D7_1474800.1-p1 | transcript=PF3D7_1474800.1 | gene=PF3D7_1474800 | organism=Plasmodium_falciparum_3D7 | gene_product=proteasome subunit alpha type-1, putative | transcript_product=proteasome subunit alpha type-1, putative | location=Pf3D7_14_v3:3067562	Pf3D7_14_v3:3067562	PF3D7_1474800.1-p1	5	5	5	PF3D7_1474800	proteasome subunit alpha type-1, putative	1	5	5	5	0	3	1	1	1	0	0	3	1	1	1	0	0	3	1	1	1	0	23.6	23.6	23.6	28.837	254	254	0	6.9221	0	13	4.7	5.9	4.7	0	55645000	0	24.7988	22.5283	22.7492	23.6714
PF3D7_0720400.1-p1 | transcript=PF3D7_0720400.1 | gene=PF3D7_0720400 | organism=Plasmodium_falciparum_3D7 | gene_product=apoptosis-inducing factor, putative | transcript_product=apoptosis-inducing factor, putative | location=Pf3D7_07_v3:882936-884988(+) |	Pf3D7_07_v3:882936-884988(+)	PF3D7_0720400.1-p1	5	5	5	PF3D7_0720400	apoptosis-inducing factor, putative	1	5	5	5	1	2	2	3	1	1	1	2	2	3	1	1	1	2	2	3	1	1	10.1	10.1	10.1	72.721	642	642	0	10.33	1.6	3.4	4.2	5.5	1.9	2	46415000	0	22.8319	23.345	24.2743	22.9322
PF3D7_1344200.1-p1 | transcript=PF3D7_1344200.1 | gene=PF3D7_1344200 | organism=Plasmodium_falciparum_3D7 | gene_product=endoplasmic reticulum chaperone GRP170 | transcript_product=endoplasmic reticulum chaperone GRP170 | location=Pf3D7_13_v3:1769129-17719	Pf3D7_13_v3:1769129-17719	PF3D7_1344200.1-p1	5	5	5	PF3D7_1344200	endoplasmic reticulum chaperone GRP170	1	5	5	5	0	4	1	0	0	0	0	4	1	0	0	0	0	4	1	0	0	0	5.8	5.8	5.8	108.18	932	932	0	6.8285	0	4.8	1	0	0	0	43932000	0	24.9102	23.5642	0	0
PF3D7_0723400.1-p1 | transcript=PF3D7_0723400.1 | gene=PF3D7_0723400 | organism=Plasmodium_falciparum_3D7 | gene_product=conserved Plasmodium protein, unknown function | transcript_product=conserved Plasmodium protein, unknown function | location=Pf3D7_07_	Pf3D7_07_	PF3D7_0723400.1-p1	5	5	5	PF3D7_0723400	conserved Plasmodium protein, unknown function	1	5	5	5	0	0	1	2	1	3	0	0	1	2	1	3	0	0	1	2	1	3	4.1	4.1	4.1	167.92	1422	1422	0	5.746	0	0	0.6	1.6	1.1	2.5	40101000	0	0	21.3335	22.9664	23.4458
PF3D7_0717700.1-p1 | transcript=PF3D7_0717700.1 | gene=PF3D7_0717700 | organism=Plasmodium_falciparum_3D7 | gene_product=serine--tRNA ligase, putative | transcript_product=serine--tRNA ligase, putative | location=Pf3D7_07_v3:764794-766413(-) | protein_leng	Pf3D7_07_v3:764794-766413(-)	PF3D7_0717700.1-p1	5	5	5	PF3D7_0717700	serine--tRNA ligase, putative	1	5	5	5	0	1	4	1	1	0	0	1	4	1	1	0	0	1	4	1	1	0	10.9	10.9	10.9	62.453	539	539	0	5.9092	0	2.2	8.7	1.9	2	0	35205000	0	21.1821	24.5548	22.5547	20.9458
PF3D7_0622800.1-p1 | transcript=PF3D7_0622800.1 | gene=PF3D7_0622800 | organism=Plasmodium_falciparum_3D7 | gene_product=leucine--tRNA ligase, putative | transcript_product=leucine--tRNA ligase, putative | location=Pf3D7_06_v3:919685-924028(+) | protein_le	Pf3D7_06_v3:919685-924028(+)	PF3D7_0622800.1-p1	5	5	5	PF3D7_0622800	leucine--tRNA ligase, putative	1	5	5	5	0	1	1	3	1	0	0	1	1	3	1	0	0	1	1	3	1	0	4	4	4	170.24	1447	1447	0	6.7424	0	0.6	0.8	2.6	0.7	0	28971000	0	22.0684	22.0302	24.0107	21.692
PF3D7_1426700.1-p1 | transcript=PF3D7_1426700.1 | gene=PF3D7_1426700 | organism=Plasmodium_falciparum_3D7 | gene_product=phosphoenolpyruvate carboxylase | transcript_product=phosphoenolpyruvate carboxylase | location=Pf3D7_14_v3:1036137-1039583(-) | protei	Pf3D7_14_v3:1036137-1039583(-)	PF3D7_1426700.1-p1	5	5	5	PF3D7_1426700	phosphoenolpyruvate carboxylase	1	5	5	5	0	0	4	1	0	0	0	0	4	1	0	0	0	0	4	1	0	0	5.2	5.2	5.2	133.96	1148	1148	0	5.642	0	0	4.2	1	0	0	25355000	0	0	24.2516	22.3593	0
PF3D7_0922600.1-p1 | transcript=PF3D7_0922600.1 | gene=PF3D7_0922600 | organism=Plasmodium_falciparum_3D7 | gene_product=glutamine synthetase | transcript_product=glutamine synthetase | location=Pf3D7_09_v3:916603-918674(+) | protein_length=543 | sequence_	Pf3D7_09_v3:916603-918674(+)	PF3D7_0922600.1-p1	5	5	5	PF3D7_0922600	glutamine synthetase	1	5	5	5	0	1	2	2	0	2	0	1	2	2	0	2	0	1	2	2	0	2	10.3	10.3	10.3	63.23	543	543	0	11.83	0	2.6	3.9	3.5	0	4.2	22792000	0	21.5608	22.893	23.5057	0
PF3D7_0704600.1-p1 | transcript=PF3D7_0704600.1 | gene=PF3D7_0704600 | organism=Plasmodium_falciparum_3D7 | gene_product=HECT-type E3 ubiquitin ligase UT | transcript_product=HECT-type E3 ubiquitin ligase UT | location=Pf3D7_07_v3:216024-229072(-) | protei	Pf3D7_07_v3:216024-229072(-)	PF3D7_0704600.1-p1	4	4	4	PF3D7_0704600	HECT-type E3 ubiquitin ligase UT	1	4	4	4	1	3	0	0	1	1	1	3	0	0	1	1	1	3	0	0	1	1	1.3	1.3	1.3	460.41	3893	3893	0	5.1966	0.5	1	0	0	0.5	0.3	15618000000	32.4615	32.0248	0	0	32.3125
PF3D7_1038000.1-p1 | transcript=PF3D7_1038000.1 | gene=PF3D7_1038000 | organism=Plasmodium_falciparum_3D7 | gene_product=antigen UB05 | transcript_product=antigen UB05 | location=Pf3D7_10_v3:1505835-1506896(+) | protein_length=119 | sequence_SO=chromosome	Pf3D7_10_v3:1505835-1506896(+)	PF3D7_1038000.1-p1;PF3D7_1038000.2-p1	4;4	4;4	4;4	PF3D7_1038000	antigen UB05	2	4	4	4	3	2	3	4	3	3	3	2	3	4	3	3	3	2	3	4	3	3	25.2	25.2	25.2	13.712	119	119;120	0	15.89	19.3	19.3	19.3	25.2	25.2	18.5	7.3526e+09	29.8934	29.9282	30.3879	30.7553	30.3658
PF3D7_1457000.1-p1 | transcript=PF3D7_1457000.1 | gene=PF3D7_1457000 | organism=Plasmodium_falciparum_3D7 | gene_product=signal peptide peptidase | transcript_product=signal peptide peptidase | location=Pf3D7_14_v3:2336649-2339153(-) | protein_length=412 |	Pf3D7_14_v3:2336649-2339153(-)	PF3D7_1457000.1-p1	4	4	4	PF3D7_1457000	signal peptide peptidase	1	4	4	4	2	2	4	3	3	3	2	2	4	3	3	3	2	2	4	3	3	3	8	8	8	47.578	412	412	0	33.936	6.3	6.3	8	6.3	6.3	6.3	964920000	26.4172	27.2722	27.4655	27.4943	27.3722
PF3D7_0914600.1-p1 | transcript=PF3D7_0914600.1 | gene=PF3D7_0914600 | organism=Plasmodium_falciparum_3D7 | gene_product=transcription elongation factor 1, putative | transcript_product=transcription elongation factor 1, putative | location=Pf3D7_09_v3:627	Pf3D7_09_v3:627	PF3D7_0914600.1-p1	4	4	4	PF3D7_0914600	transcription elongation factor 1, putative	1	4	4	4	2	3	2	3	3	3	2	3	2	3	3	3	2	3	2	3	3	3	45	45	45	12.837	111	111	0	10.832	18.9	18.9	9.9	18.9	36	18.9	710940000	24.7795	25.3905	26.1693	27.1339	27.3543
PF3D7_0403200.1-p1 | transcript=PF3D7_0403200.1 | gene=PF3D7_0403200 | organism=Plasmodium_falciparum_3D7 | gene_product=pre-mRNA splicing factor CWC25, putative | transcript_product=pre-mRNA splicing factor CWC25, putative | location=Pf3D7_04_v3:178518-18	Pf3D7_04_v3:178518-18	PF3D7_0403200.1-p1	4	4	4	PF3D7_0403200	pre-mRNA splicing factor CWC25, putative	1	4	4	4	1	2	0	3	3	2	1	2	0	3	3	2	1	2	0	3	3	2	7.7	7.7	7.7	69.422	560	560	0	11.847	3	4.5	0	6.2	6.2	4.5	595320000	23.2728	24.4523	0	25.2585	25.4752
PF3D7_1453700.1-p1 | transcript=PF3D7_1453700.1 | gene=PF3D7_1453700 | organism=Plasmodium_falciparum_3D7 | gene_product=HSP90 co-chaperone p23 | transcript_product=HSP90 co-chaperone p23 | location=Pf3D7_14_v3:2207027-2208320(+) | protein_length=275 | seq	Pf3D7_14_v3:2207027-2208320(+)	PF3D7_1453700.1-p1	4	4	4	PF3D7_1453700	HSP90 co-chaperone p23	1	4	4	4	2	3	1	2	2	2	2	3	1	2	2	2	2	3	1	2	2	2	19.6	19.6	19.6	30.491	275	275	0	58.913	15.3	12	7.6	11.6	11.6	11.6	592490000	25.372	26.6309	23.9418	27.563	26.6954
PF3D7_0322000.1-p1 | transcript=PF3D7_0322000.1 | gene=PF3D7_0322000 | organism=Plasmodium_falciparum_3D7 | gene_product=peptidyl-prolyl cis-trans isomerase | transcript_product=peptidyl-prolyl cis-trans isomerase | location=Pf3D7_03_v3:928644-929159(-) |	Pf3D7_03_v3:928644-929159(-)	PF3D7_0322000.1-p1	4	4	4	PF3D7_0322000	peptidyl-prolyl cis-trans isomerase	1	4	4	4	2	4	3	2	2	3	2	4	3	2	2	3	2	4	3	2	2	3	26.3	26.3	26.3	18.952	171	171	0	11.008	13.5	26.3	19.3	12.3	11.1	18.1	554440000	24.4666	27.559	26.6333	25.9915	26.4288
PF3D7_0707300.1-p1 | transcript=PF3D7_0707300.1 | gene=PF3D7_0707300 | organism=Plasmodium_falciparum_3D7 | gene_product=rhoptry-associated membrane antigen | transcript_product=rhoptry-associated membrane antigen | location=Pf3D7_07_v3:338885-342083(+) |	Pf3D7_07_v3:338885-342083(+)	PF3D7_0707300.1-p1	4	4	4	PF3D7_0707300	rhoptry-associated membrane antigen	1	4	4	4	3	3	4	1	1	1	3	3	4	1	1	1	3	3	4	1	1	1	3.5	3.5	3.5	103.64	861	861	0	16.514	2.6	2.6	3.5	1.5	1.5	1.5	520050000	26.386	26.5361	26.3037	26.575	26.2393
PF3D7_1409400.1-p1 | transcript=PF3D7_1409400.1 | gene=PF3D7_1409400 | organism=Plasmodium_falciparum_3D7 | gene_product=conserved protein, unknown function | transcript_product=conserved protein, unknown function | location=Pf3D7_14_v3:365509-367027(-) |	Pf3D7_14_v3:365509-367027(-)	PF3D7_1409400.1-p1	4	4	4	PF3D7_1409400	conserved protein, unknown function	1	4	4	4	3	4	4	4	4	4	3	4	4	4	4	4	3	4	4	4	4	4	14.1	14.1	14.1	30.538	262	262	0	28.033	13.7	14.1	14.1	14.1	14.1	14.1	486020000	25.511	25.9928	26.4695	26.5212	26.3417
PF3D7_0316700.1-p1 | transcript=PF3D7_0316700.1 | gene=PF3D7_0316700 | organism=Plasmodium_falciparum_3D7 | gene_product=protein YOP1, putative | transcript_product=protein YOP1, putative | location=Pf3D7_03_v3:674458-675636(+) | protein_length=221 | seque	Pf3D7_03_v3:674458-675636(+)	PF3D7_0316700.1-p1	4	4	4	PF3D7_0316700	protein YOP1, putative	1	4	4	4	2	3	1	3	2	1	2	3	1	3	2	1	2	3	1	3	2	1	19.9	19.9	19.9	26.04	221	221	0	6.6802	6.8	16.3	3.6	15.4	12.2	8.6	474960000	26.6006	26.5951	24.9299	26.6041	26.6539
PF3D7_0729000.1-p1 | transcript=PF3D7_0729000.1 | gene=PF3D7_0729000 | organism=Plasmodium_falciparum_3D7 | gene_product=signal recognition particle subunit SRP9 | transcript_product=signal recognition particle subunit SRP9 | location=Pf3D7_07_v3:1235699-1	Pf3D7_07_v3:1235699-1	PF3D7_0729000.1-p1	4	4	4	PF3D7_0729000	signal recognition particle subunit SRP9	1	4	4	4	4	4	2	4	4	3	4	4	2	4	4	3	4	4	2	4	4	3	44.7	44.7	44.7	12.135	103	103	0	21.649	44.7	44.7	20.4	44.7	44.7	34	435320000	25.3048	25.9021	25.239	26.7528	26.7529
PF3D7_1134200.1-p1 | transcript=PF3D7_1134200.1 | gene=PF3D7_1134200 | organism=Plasmodium_falciparum_3D7 | gene_product=conserved Plasmodium protein, unknown function | transcript_product=conserved Plasmodium protein, unknown function | location=Pf3D7_11_	Pf3D7_11_	PF3D7_1134200.1-p1	4	4	4	PF3D7_1134200	conserved Plasmodium protein, unknown function	1	4	4	4	1	0	0	3	3	4	1	0	0	3	3	4	1	0	0	3	3	4	1.9	1.9	1.9	214.59	1805	1805	0	7.1075	0.9	0	0	1.8	1.8	1.9	397830000	23.0532	0	0	26.6783	27.0375
PF3D7_0710700.1-p1 | transcript=PF3D7_0710700.1 | gene=PF3D7_0710700 | organism=Plasmodium_falciparum_3D7 | gene_product=conserved Plasmodium protein, unknown function | transcript_product=conserved Plasmodium protein, unknown function | location=Pf3D7_07_	Pf3D7_07_	PF3D7_0710700.1-p1	4	4	4	PF3D7_0710700	conserved Plasmodium protein, unknown function	1	4	4	4	2	1	3	4	4	3	2	1	3	4	4	3	2	1	3	4	4	3	19.9	19.9	19.9	24.223	201	201	0	49.554	11.9	6.5	16.4	19.9	19.9	15.4	359350000	25.5472	24.2119	25.3954	26.5338	26.4672
PF3D7_1359600.1-p1 | transcript=PF3D7_1359600.1 | gene=PF3D7_1359600 | organism=Plasmodium_falciparum_3D7 | gene_product=conserved Plasmodium protein, unknown function | transcript_product=conserved Plasmodium protein, unknown function | location=Pf3D7_13_	Pf3D7_13_	PF3D7_1359600.1-p1	4	4	4	PF3D7_1359600	conserved Plasmodium protein, unknown function	1	4	4	4	1	2	1	3	3	1	1	2	1	3	3	1	1	2	1	3	3	1	2.8	2.8	2.8	235.14	2025	2025	0	6.0096	1.1	1.7	1.1	2.3	1.7	1.1	347100000	24.974	27.1889	25.7551	25.2975	24.3385
PF3D7_1022100.1-p1 | transcript=PF3D7_1022100.1 | gene=PF3D7_1022100 | organism=Plasmodium_falciparum_3D7 | gene_product=methyltransferase, putative | transcript_product=methyltransferase, putative | location=Pf3D7_10_v3:925280-926230(-) | protein_length=2	Pf3D7_10_v3:925280-926230(-)	PF3D7_1022100.1-p1	4	4	4	PF3D7_1022100	methyltransferase, putative	1	4	4	4	1	2	3	1	2	0	1	2	3	1	2	0	1	2	3	1	2	0	18.1	18.1	18.1	30.479	259	259	0	5.7881	3.1	7.7	13.5	3.1	7.7	0	340860000	25.3158	25.8481	26.1621	26.1454	26.4134
PF3D7_0818400.1-p1 | transcript=PF3D7_0818400.1 | gene=PF3D7_0818400 | organism=Plasmodium_falciparum_3D7 | gene_product=rRNA-processing protein FCF1, putative | transcript_product=rRNA-processing protein FCF1, putative | location=Pf3D7_08_v3:835978-836848	Pf3D7_08_v3:835978-836848	PF3D7_0818400.1-p1	4	4	4	PF3D7_0818400	rRNA-processing protein FCF1, putative	1	4	4	4	1	1	1	2	4	4	1	1	1	2	4	4	1	1	1	2	4	4	17.2	17.2	17.2	23.159	198	198	0	8.0186	5.6	5.6	5.6	10.6	17.2	17.2	327490000	22.8916	23.5532	24.1227	25.3955	26.4481
PF3D7_0528600.1-p1 | transcript=PF3D7_0528600.1 | gene=PF3D7_0528600 | organism=Plasmodium_falciparum_3D7 | gene_product=conserved Plasmodium protein, unknown function | transcript_product=conserved Plasmodium protein, unknown function | location=Pf3D7_05_	Pf3D7_05_	PF3D7_0528600.1-p1	4	4	4	PF3D7_0528600	conserved Plasmodium protein, unknown function	1	4	4	4	1	1	0	1	2	4	1	1	0	1	2	4	1	1	0	1	2	4	41	41	41	12.796	105	105	0	18.183	10.5	10.5	0	10.5	23.8	41	314560000	21.5516	21.5381	0	25.3002	26.1577
PF3D7_0113900.1-p1 | transcript=PF3D7_0113900.1 | gene=PF3D7_0113900 | organism=Plasmodium_falciparum_3D7 | gene_product=CX3CL1-binding protein 1 | transcript_product=CX3CL1-binding protein 1 | location=Pf3D7_01_v3:537109-538025(-) | protein_length=243 | s	Pf3D7_01_v3:537109-538025(-)	PF3D7_0113900.1-p1	4	4	4	PF3D7_0113900	CX3CL1-binding protein 1	1	4	4	4	0	1	0	4	2	3	0	1	0	4	2	3	0	1	0	4	2	3	18.5	18.5	18.5	28.233	243	243	0	6.3613	0	5.3	0	18.5	8.6	14.4	311710000	0	0	0	27.5685	25.5016
PF3D7_1117400.1-p1 | transcript=PF3D7_1117400.1 | gene=PF3D7_1117400 | organism=Plasmodium_falciparum_3D7 | gene_product=conserved Plasmodium protein, unknown function | transcript_product=conserved Plasmodium protein, unknown function | location=Pf3D7_11_	Pf3D7_11_	PF3D7_1117400.1-p1	4	4	4	PF3D7_1117400	conserved Plasmodium protein, unknown function	1	4	4	4	3	2	2	3	3	1	3	2	2	3	3	1	3	2	2	3	3	1	9.3	9.3	9.3	44.596	397	397	0	5.2013	6.8	4.8	4.5	6.8	6.8	2.3	311330000	26.1299	25.773	23.2474	26.1485	26.2937
PF3D7_0503300.1-p1 | transcript=PF3D7_0503300.1 | gene=PF3D7_0503300 | organism=Plasmodium_falciparum_3D7 | gene_product=serine/arginine-rich splicing factor 12 | transcript_product=serine/arginine-rich splicing factor 12 | location=Pf3D7_05_v3:135004-1359	Pf3D7_05_v3:135004-1359	PF3D7_0503300.1-p1	4	4	4	PF3D7_0503300	serine/arginine-rich splicing factor 12	1	4	4	4	1	0	2	4	3	2	1	0	2	4	3	2	1	0	2	4	3	2	14.6	14.6	14.6	37.699	308	308	0	3.8108	2.9	0	5.5	14.6	11.7	9.1	302030000	24.9716	0	25.2334	26.8833	26.0709
PF3D7_1309500.1-p1 | transcript=PF3D7_1309500.1 | gene=PF3D7_1309500 | organism=Plasmodium_falciparum_3D7 | gene_product=H/ACA ribonucleoprotein complex subunit 1, putative | transcript_product=H/ACA ribonucleoprotein complex subunit 1, putative | location		PF3D7_1309500.1-p1	4	4	4	PF3D7_1309500	H/ACA ribonucleoprotein complex subunit 1, putative	1	4	4	4	2	1	1	4	3	3	2	1	1	4	3	3	2	1	1	4	3	3	21.5	21.5	21.5	24.98	209	209	0	5.0267	9.6	5.7	5.7	21.5	13.9	13.9	286590000	24.4435	23.8206	22.7706	26.1874	26.31
PF3D7_1246800.1-p1 | transcript=PF3D7_1246800.1 | gene=PF3D7_1246800 | organism=Plasmodium_falciparum_3D7 | gene_product=signal recognition particle receptor subunit beta, putative | transcript_product=signal recognition particle receptor subunit beta, put		PF3D7_1246800.1-p1	4	4	4	PF3D7_1246800	signal recognition particle receptor subunit beta, put	1	4	4	4	3	1	2	2	2	1	3	1	2	2	2	1	3	1	2	2	2	1	14.6	14.6	14.6	30.624	261	261	0	8.2162	11.9	5	10.7	7.7	6.1	5	282750000	24.8542	25.0114	25.8922	26.0136	25.3686
PF3D7_0912900.1-p1 | transcript=PF3D7_0912900.1 | gene=PF3D7_0912900 | organism=Plasmodium_falciparum_3D7 | gene_product=26S proteasome regulatory subunit RPN8, putative | transcript_product=26S proteasome regulatory subunit RPN8, putative | location=Pf3D7	Pf3D7	PF3D7_0912900.1-p1	4	4	4	PF3D7_0912900	26S proteasome regulatory subunit RPN8, putative	1	4	4	4	1	3	1	3	3	1	1	3	1	3	3	1	1	3	1	3	3	1	16	16	16	39.136	338	338	0	10.053	3	11.2	3	13	13	5.3	250950000	24.171	25.1002	24.2552	26.702	25.6901
PF3D7_1229400.1-p1 | transcript=PF3D7_1229400.1 | gene=PF3D7_1229400 | organism=Plasmodium_falciparum_3D7 | gene_product=macrophage migration inhibitory factor | transcript_product=macrophage migration inhibitory factor | location=Pf3D7_12_v3:1208912-12095	Pf3D7_12_v3:1208912-12095	PF3D7_1229400.1-p1	4	4	4	PF3D7_1229400	macrophage migration inhibitory factor	1	4	4	4	2	3	3	3	2	1	2	3	3	3	2	1	2	3	3	3	2	1	36.2	36.2	36.2	12.844	116	116	0	8.3544	18.1	28.4	28.4	28.4	18.1	7.8	249230000	23.8454	26.6508	25.9598	24.86	24.5606
PF3D7_1342400.1-p1 | transcript=PF3D7_1342400.1 | gene=PF3D7_1342400 | organism=Plasmodium_falciparum_3D7 | gene_product=casein kinase II beta chain | transcript_product=casein kinase II beta chain | location=Pf3D7_13_v3:1666832-1668153(-) | protein_length	Pf3D7_13_v3:1666832-1668153(-)	PF3D7_1342400.1-p1	4	4	4	PF3D7_1342400	casein kinase II beta chain	1	4	4	4	3	4	1	4	3	3	3	4	1	4	3	3	3	4	1	4	3	3	13.5	13.5	13.5	45.284	385	385	0	8.4078	10.6	13.5	4.4	13.5	9.1	9.1	240570000	23.827	25.4992	22.2982	26.2046	25.612
PF3D7_1409600.1-p1 | transcript=PF3D7_1409600.1 | gene=PF3D7_1409600 | organism=Plasmodium_falciparum_3D7 | gene_product=histidine phosphatase, putative | transcript_product=histidine phosphatase, putative | location=Pf3D7_14_v3:374800-377106(+) | protein_	Pf3D7_14_v3:374800-377106(+)	PF3D7_1409600.1-p1	4	4	4	PF3D7_1409600	histidine phosphatase, putative	1	4	4	4	2	3	1	3	4	1	2	3	1	3	4	1	2	3	1	3	4	1	5.3	5.3	5.3	92.747	768	768	0	40.369	3.1	4.2	1	4.2	5.3	2	227520000	25.0592	25.4498	22.7664	25.9509	25.9336
PF3D7_1460600.1-p1 | transcript=PF3D7_1460600.1 | gene=PF3D7_1460600 | organism=Plasmodium_falciparum_3D7 | gene_product=inner membrane complex sub-compartment protein 3 | transcript_product=inner membrane complex sub-compartment protein 3 | location=Pf3D7	Pf3D7	PF3D7_1460600.1-p1	4	4	4	PF3D7_1460600	inner membrane complex sub-compartment protein 3	1	4	4	4	2	1	3	2	2	3	2	1	3	2	2	3	2	1	3	2	2	3	30.4	30.4	30.4	17.117	148	148	0	13.271	18.2	8.8	23.6	14.2	15.5	20.9	226660000	24.3075	23.9145	25.7596	25.7439	23.9581
PF3D7_1132800.1-p1 | transcript=PF3D7_1132800.1 | gene=PF3D7_1132800 | organism=Plasmodium_falciparum_3D7 | gene_product=aquaglyceroporin | transcript_product=aquaglyceroporin | location=Pf3D7_11_v3:1271204-1271980(+) | protein_length=258 | sequence_SO=chr	Pf3D7_11_v3:1271204-1271980(+)	PF3D7_1132800.1-p1	4	4	4	PF3D7_1132800	aquaglyceroporin	1	4	4	4	3	3	2	2	2	3	3	3	2	2	2	3	3	3	2	2	2	3	17.1	17.1	17.1	28.297	258	258	0	36.772	14.3	14.3	10.9	9.7	7.4	13.2	216520000	24.1084	25.3188	25.3297	24.3745	25.0751
PF3D7_0603000.1-p1 | transcript=PF3D7_0603000.1 | gene=PF3D7_0603000 | organism=Plasmodium_falciparum_3D7 | gene_product=SDE2 domain-containing protein, putative | transcript_product=SDE2 domain-containing protein, putative | location=Pf3D7_06_v3:122634-12	Pf3D7_06_v3:122634-12	PF3D7_0603000.1-p1	4	4	4	PF3D7_0603000	SDE2 domain-containing protein, putative	1	4	4	4	0	1	1	2	4	3	0	1	1	2	4	3	0	1	1	2	4	3	6.8	6.8	6.8	69.665	592	592	0	6.5755	0	1.7	1.7	3.4	6.8	5.2	205560000	0	22.7663	0	25.5812	26.4582
PF3D7_0821000.1-p1 | transcript=PF3D7_0821000.1 | gene=PF3D7_0821000 | organism=Plasmodium_falciparum_3D7 | gene_product=conserved Plasmodium protein, unknown function | transcript_product=conserved Plasmodium protein, unknown function | location=Pf3D7_08_	Pf3D7_08_	PF3D7_0821000.1-p1	4	4	4	PF3D7_0821000	conserved Plasmodium protein, unknown function	1	4	4	4	2	3	2	2	3	3	2	3	2	2	3	3	2	3	2	2	3	3	10.5	10.5	10.5	60.542	514	514	0	6.6084	4.9	8.4	4.5	5.6	7.2	7.2	203220000	24.4446	25.8032	24.757	24.13	25.2996
PF3D7_1119200.1-p1 | transcript=PF3D7_1119200.1 | gene=PF3D7_1119200 | organism=Plasmodium_falciparum_3D7 | gene_product=conserved protein, unknown function | transcript_product=conserved protein, unknown function | location=Pf3D7_11_v3:722717-723289(-) |	Pf3D7_11_v3:722717-723289(-)	PF3D7_1119200.1-p1	4	4	4	PF3D7_1119200	conserved protein, unknown function	1	4	4	4	0	3	0	1	1	3	0	3	0	1	1	3	0	3	0	1	1	3	34.7	34.7	34.7	17.57	150	150	0	13.765	0	26.7	0	6.7	6.7	27.3	197330000	0	25.3702	0	25.8043	25.4859
PF3D7_1104100.1-p1 | transcript=PF3D7_1104100.1 | gene=PF3D7_1104100 | organism=Plasmodium_falciparum_3D7 | gene_product=syntaxin, Qa-SNARE family | transcript_product=syntaxin, Qa-SNARE family | location=Pf3D7_11_v3:179461-181128(-) | protein_length=347 |	Pf3D7_11_v3:179461-181128(-)	PF3D7_1104100.1-p1	4	4	4	PF3D7_1104100	syntaxin, Qa-SNARE family	1	4	4	4	2	4	2	2	2	2	2	4	2	2	2	2	2	4	2	2	2	2	12.4	12.4	12.4	41.388	347	347	0	23.479	5.8	12.4	5.8	7.2	5.8	5.8	192570000	24.2947	25.0874	24.8925	25.2197	25.5136
PF3D7_0419600.1-p1 | transcript=PF3D7_0419600.1 | gene=PF3D7_0419600 | organism=Plasmodium_falciparum_3D7 | gene_product=ran-specific GTPase-activating protein 1, putative | transcript_product=ran-specific GTPase-activating protein 1, putative | location=P	P	PF3D7_0419600.1-p1	4	4	4	PF3D7_0419600	ran-specific GTPase-activating protein 1, putative	1	4	4	4	2	4	4	1	1	1	2	4	4	1	1	1	2	4	4	1	1	1	16.4	16.4	16.4	33.195	280	280	0	6.8558	8.9	16.4	16.4	5.4	3.6	3.6	178740000	23.8745	26.2319	25.651	23.864	23.3962
PF3D7_1226300.1-p1 | transcript=PF3D7_1226300.1 | gene=PF3D7_1226300 | organism=Plasmodium_falciparum_3D7 | gene_product=haloacid dehalogenase-like hydrolase, putative | transcript_product=haloacid dehalogenase-like hydrolase, putative | location=Pf3D7_12_	Pf3D7_12_	PF3D7_1226300.1-p1	4	4	4	PF3D7_1226300	haloacid dehalogenase-like hydrolase, putative	1	4	4	4	1	3	1	1	2	1	1	3	1	1	2	1	1	3	1	1	2	1	16.6	16.6	16.6	33.268	295	295	0	27.294	4.1	13.2	4.1	4.1	7.5	4.1	172800000	23.9185	25.8652	24.093	24.569	24.8394
PF3D7_1108000.1-p1 | transcript=PF3D7_1108000.1 | gene=PF3D7_1108000 | organism=Plasmodium_falciparum_3D7 | gene_product=IWS1-like protein, putative | transcript_product=IWS1-like protein, putative | location=Pf3D7_11_v3:352556-354262(+) | protein_length=5	Pf3D7_11_v3:352556-354262(+)	PF3D7_1108000.1-p1	4	4	4	PF3D7_1108000	IWS1-like protein, putative	1	4	4	4	0	1	1	4	3	2	0	1	1	4	3	2	0	1	1	4	3	2	8.8	8.8	8.8	66.546	568	568	0	31.735	0	1.8	1.8	8.8	7.2	3.7	172560000	0	22.8581	22.8564	25.9968	25.8207
PF3D7_1434700.1-p1 | transcript=PF3D7_1434700.1 | gene=PF3D7_1434700 | organism=Plasmodium_falciparum_3D7 | gene_product=mitochondrial import inner membrane translocase subunit TIM17, putative | transcript_product=mitochondrial import inner membrane transl		PF3D7_1434700.1-p1	4	4	4	PF3D7_1434700	mitochondrial import inner membrane transl	1	4	4	4	3	3	3	0	0	0	3	3	3	0	0	0	3	3	3	0	0	0	21	21	21	17.909	162	162	0	12.036	13.6	13.6	21	0	0	0	165840000	25.5151	25.9187	25.6985	0	0
PF3D7_0708300.1-p1 | transcript=PF3D7_0708300.1 | gene=PF3D7_0708300 | organism=Plasmodium_falciparum_3D7 | gene_product=EKC/KEOPS complex subunit BUD32 | transcript_product=EKC/KEOPS complex subunit BUD32 | location=Pf3D7_07_v3:378031-379305(+) | protein_	Pf3D7_07_v3:378031-379305(+)	PF3D7_0708300.1-p1	4	4	4	PF3D7_0708300	EKC/KEOPS complex subunit BUD32	1	4	4	4	3	4	2	2	3	2	3	4	2	2	3	2	3	4	2	2	3	2	22.3	22.3	22.3	26.615	229	229	0	14.577	18.3	22.3	10.5	10.5	18.3	10.5	164960000	24.6827	25.507	24.1322	23.9542	25.0746
PF3D7_1368600.1-p1 | transcript=PF3D7_1368600.1 | gene=PF3D7_1368600 | organism=Plasmodium_falciparum_3D7 | gene_product=mitochondrial import inner membrane translocase subunit TIM9, putative | transcript_product=mitochondrial import inner membrane translo		PF3D7_1368600.1-p1	4	4	4	PF3D7_1368600	mitochondrial import inner membrane translo	1	4	4	4	2	1	3	1	1	1	2	1	3	1	1	1	2	1	3	1	1	1	51.1	51.1	51.1	10.874	92	92	0	5.8275	21.7	9.8	41.3	9.8	9.8	9.8	163850000	25.3264	24.2628	25.6507	24.0922	24.3238
PF3D7_0528100.1-p1 | transcript=PF3D7_0528100.1 | gene=PF3D7_0528100 | organism=Plasmodium_falciparum_3D7 | gene_product=AP-1/2 complex subunit beta, putative | transcript_product=AP-1/2 complex subunit beta, putative | location=Pf3D7_05_v3:1157840-1161553	Pf3D7_05_v3:1157840-1161553	PF3D7_0528100.1-p1	4	4	4	PF3D7_0528100	AP-1/2 complex subunit beta, putative	1	4	4	4	1	1	2	2	1	2	1	1	2	2	1	2	1	1	2	2	1	2	6	6	6	106.15	929	929	0	13.352	1.5	1.5	3	3	1.5	3	147370000	24.2311	24.5686	25.0357	24.7002	24.0151
PF3D7_1430200.1-p1 | transcript=PF3D7_1430200.1 | gene=PF3D7_1430200 | organism=Plasmodium_falciparum_3D7 | gene_product=plasmepsin IX | transcript_product=plasmepsin IX | location=Pf3D7_14_v3:1188349-1191466(+) | protein_length=627 | sequence_SO=chromosom	Pf3D7_14_v3:1188349-1191466(+)	PF3D7_1430200.1-p1	4	4	4	PF3D7_1430200	plasmepsin IX	1	4	4	4	3	2	3	0	0	0	3	2	3	0	0	0	3	2	3	0	0	0	8	8	8	74.182	627	627	0	16.125	5.9	3.2	5.3	0	0	0	144900000	25.6941	25.3639	25.4993	0	0
PF3D7_0605100.1-p1 | transcript=PF3D7_0605100.1 | gene=PF3D7_0605100 | organism=Plasmodium_falciparum_3D7 | gene_product=KH domain-containing protein, putative | transcript_product=KH domain-containing protein, putative | location=Pf3D7_06_v3:217240-219507	Pf3D7_06_v3:217240-219507	PF3D7_0605100.1-p1	4	4	4	PF3D7_0605100	KH domain-containing protein, putative	1	4	4	4	1	3	2	3	2	2	1	3	2	3	2	2	1	3	2	3	2	2	6.2	6.2	6.2	85.63	755	755	0	9.4774	1.3	4.8	2.8	5.2	2.8	3.7	143450000	22.803	25.1398	23.7358	25.4021	23.3204
PF3D7_1016400.1-p1 | transcript=PF3D7_1016400.1 | gene=PF3D7_1016400 | organism=Plasmodium_falciparum_3D7 | gene_product=serine/threonine protein kinase, FIKK family | transcript_product=serine/threonine protein kinase, FIKK family | location=Pf3D7_10_v3:6	Pf3D7_10_v3:6	PF3D7_1016400.1-p1	4	4	4	PF3D7_1016400	serine/threonine protein kinase, FIKK family	1	4	4	4	1	2	1	3	3	2	1	2	1	3	3	2	1	2	1	3	3	2	7.6	7.6	7.6	72.419	609	609	0	11.348	1.8	3.8	1.8	5.7	5.4	3.8	136980000	23.4963	23.9429	23.6416	25.4582	25.2869
PF3D7_0305600.1-p1 | transcript=PF3D7_0305600.1 | gene=PF3D7_0305600 | organism=Plasmodium_falciparum_3D7 | gene_product=DNA-(apurinic or apyrimidinic site) endonuclease | transcript_product=DNA-(apurinic or apyrimidinic site) endonuclease | location=Pf3D7	Pf3D7	PF3D7_0305600.1-p1	4	4	4	PF3D7_0305600	DNA-(apurinic or apyrimidinic site) endonuclease	1	4	4	4	3	2	4	1	1	1	3	2	4	1	1	1	3	2	4	1	1	1	7.9	7.9	7.9	72.442	617	617	0	6.8858	6.5	4.1	7.9	1.9	1.9	1.9	131420000	24.7091	24.3591	25.4017	23.7264	23.6401
PF3D7_1002900.1-p1 | transcript=PF3D7_1002900.1 | gene=PF3D7_1002900 | organism=Plasmodium_falciparum_3D7 | gene_product=conserved Plasmodium protein, unknown function | transcript_product=conserved Plasmodium protein, unknown function | location=Pf3D7_10_	Pf3D7_10_	PF3D7_1002900.1-p1	4	4	4	PF3D7_1002900	conserved Plasmodium protein, unknown function	1	4	4	4	1	1	3	3	2	1	1	1	3	3	2	1	1	1	3	3	2	1	33.9	33.9	33.9	14.517	127	127	0	6.9643	6.3	6.3	26	20.5	12.6	6.3	126080000	22.632	23.5369	25.2768	25.3058	23.5669
PF3D7_0803700.1-p1 | transcript=PF3D7_0803700.1 | gene=PF3D7_0803700 | organism=Plasmodium_falciparum_3D7 | gene_product=tubulin gamma chain | transcript_product=tubulin gamma chain | location=Pf3D7_08_v3:231398-232756(+) | protein_length=452 | sequence_SO	Pf3D7_08_v3:231398-232756(+)	PF3D7_0803700.1-p1	4	4	4	PF3D7_0803700	tubulin gamma chain	1	4	4	4	1	1	1	1	2	4	1	1	1	1	2	4	1	1	1	1	2	4	11.1	11.1	11.1	51.636	452	452	0	11.888	2.4	2.4	2.4	2.4	4.4	11.1	108680000	23.1888	23.9265	24.13	24.077	22.6324
PF3D7_0727800.1-p1 | transcript=PF3D7_0727800.1 | gene=PF3D7_0727800 | organism=Plasmodium_falciparum_3D7 | gene_product=cation transporting ATPase, putative | transcript_product=cation transporting ATPase, putative | location=Pf3D7_07_v3:1175944-1181700(+	Pf3D7_07_v3:1175944-1181700(+	PF3D7_0727800.1-p1	4	4	4	PF3D7_0727800	cation transporting ATPase, putative	1	4	4	4	0	1	0	2	2	0	0	1	0	2	2	0	0	1	0	2	2	0	2.6	2.6	2.6	225.07	1918	1918	0	4.2378	0	0.5	0	1.3	1.4	0	106380000	0	22.6686	0	26.3265	23.8911
PF3D7_0911200.1-p1 | transcript=PF3D7_0911200.1 | gene=PF3D7_0911200 | organism=Plasmodium_falciparum_3D7 | gene_product=spindle and kinetochore-associated protein 1, putative | transcript_product=spindle and kinetochore-associated protein 1, putative | lo		PF3D7_0911200.1-p1	4	4	4	PF3D7_0911200	spindle and kinetochore-associated protein 1, putative	1	4	4	4	2	1	2	0	2	2	2	1	2	0	2	2	2	1	2	0	2	2	24.4	24.4	24.4	23.36	197	197	0	7.1158	13.2	9.6	15.2	0	9.1	13.2	105140000	24.715	23.6597	24.4972	0	24.5665
PF3D7_0303000.1-p1 | transcript=PF3D7_0303000.1 | gene=PF3D7_0303000 | organism=Plasmodium_falciparum_3D7 | gene_product=N-ethylmaleimide-sensitive fusion protein | transcript_product=N-ethylmaleimide-sensitive fusion protein | location=Pf3D7_03_v3:159353-	Pf3D7_03_v3:159353-	PF3D7_0303000.1-p1	4	4	4	PF3D7_0303000	N-ethylmaleimide-sensitive fusion protein	1	4	4	4	2	3	3	1	1	1	2	3	3	1	1	1	2	3	3	1	1	1	6.3	6.3	6.3	89.133	783	783	0	5.1643	3.4	4.6	5.1	1.7	1.7	1.7	103830000	23.0243	24.8773	23.6212	24.4205	23.8359
PF3D7_1216200.1-p1 | transcript=PF3D7_1216200.1 | gene=PF3D7_1216200 | organism=Plasmodium_falciparum_3D7 | gene_product=glycerol-3-phosphate dehydrogenase [NAD(+)], putative | transcript_product=glycerol-3-phosphate dehydrogenase [NAD(+)], putative | loca		PF3D7_1216200.1-p1	4	4	4	PF3D7_1216200	glycerol-3-phosphate dehydrogenase [NAD(+)], putative	1	4	4	4	1	3	2	2	2	2	1	3	2	2	2	2	1	3	2	2	2	2	13.9	13.9	13.9	41.233	367	367	0	11.478	3.5	10.4	7.6	6.3	6.3	7.1	102480000	22.1329	24.3639	23.2777	24.7399	24.4232
PF3D7_1222700.1-p1 | transcript=PF3D7_1222700.1 | gene=PF3D7_1222700 | organism=Plasmodium_falciparum_3D7 | gene_product=glideosome-associated protein 45 | transcript_product=glideosome-associated protein 45 | location=Pf3D7_12_v3:918722-919336(+) | protei	Pf3D7_12_v3:918722-919336(+)	PF3D7_1222700.1-p1	4	4	4	PF3D7_1222700	glideosome-associated protein 45	1	4	4	4	0	2	3	1	0	2	0	2	3	1	0	2	0	2	3	1	0	2	21.1	21.1	21.1	23.632	204	204	0	10.907	0	10.8	13.7	4.4	0	11.8	101170000	0	24.4434	25.3044	23.1386	0
PF3D7_0106100.1-p1 | transcript=PF3D7_0106100.1 | gene=PF3D7_0106100 | organism=Plasmodium_falciparum_3D7 | gene_product=V-type proton ATPase subunit C, putative | transcript_product=V-type proton ATPase subunit C, putative | location=Pf3D7_01_v3:260658-26	Pf3D7_01_v3:260658-26	PF3D7_0106100.1-p1	4	4	4	PF3D7_0106100	V-type proton ATPase subunit C, putative	1	4	4	4	0	1	3	2	1	1	0	1	3	2	1	1	0	1	3	2	1	1	12	12	12	45.259	383	383	0	3.689	0	2.1	9.4	4.7	2.1	2.1	97741000	0	23.4944	25.1006	23.9099	24.1369
PF3D7_1108500.1-p1 | transcript=PF3D7_1108500.1 | gene=PF3D7_1108500 | organism=Plasmodium_falciparum_3D7 | gene_product=succinate--CoA ligase [ADP-forming] subunit alpha, putative | transcript_product=succinate--CoA ligase [ADP-forming] subunit alpha, put		PF3D7_1108500.1-p1	4	4	4	PF3D7_1108500	succinate--CoA ligase [ADP-forming] subunit alpha, put	1	4	4	4	1	2	1	2	2	3	1	2	1	2	2	3	1	2	1	2	2	3	13.5	13.5	13.5	35.396	327	327	0	13.686	4.3	8.3	4.3	7.6	9.2	13.5	92720000	23.1246	22.3339	23.732	24.1435	23.1643
PF3D7_1464400.1-p1 | transcript=PF3D7_1464400.1 | gene=PF3D7_1464400 | organism=Plasmodium_falciparum_3D7 | gene_product=zinc finger protein, putative | transcript_product=zinc finger protein, putative | location=Pf3D7_14_v3:2604381-2605411(-) | protein_le	Pf3D7_14_v3:2604381-2605411(-)	PF3D7_1464400.1-p1	4	4	4	PF3D7_1464400	zinc finger protein, putative	1	4	4	4	1	2	0	1	3	4	1	2	0	1	3	4	1	2	0	1	3	4	44.2	44.2	44.2	12.466	104	104	0	17.253	8.7	34.6	0	8.7	43.3	44.2	92647000	0	23.0178	0	0	23.9502
PF3D7_1466400.1-p1 | transcript=PF3D7_1466400.1 | gene=PF3D7_1466400 | organism=Plasmodium_falciparum_3D7 | gene_product=AP2 domain transcription factor AP2-EXP | transcript_product=AP2 domain transcription factor AP2-EXP | location=Pf3D7_14_v3:2714844-271	Pf3D7_14_v3:2714844-271	PF3D7_1466400.1-p1	4	4	4	PF3D7_1466400	AP2 domain transcription factor AP2-EXP	1	4	4	4	0	2	4	1	0	1	0	2	4	1	0	1	0	2	4	1	0	1	5.4	5.4	5.4	92.093	813	813	0	8.8458	0	2.8	5.4	1	0	1.5	91895000	0	24.6526	25.3048	23.4586	0
PF3D7_1245800.1-p1 | transcript=PF3D7_1245800.1 | gene=PF3D7_1245800 | organism=Plasmodium_falciparum_3D7 | gene_product=epsin-like protein, putative | transcript_product=epsin-like protein, putative | location=Pf3D7_12_v3:1908149-1909764(+) | protein_leng	Pf3D7_12_v3:1908149-1909764(+)	PF3D7_1245800.1-p1	4	4	4	PF3D7_1245800	epsin-like protein, putative	1	4	4	4	1	1	1	0	1	3	1	1	1	0	1	3	1	1	1	0	1	3	8.8	8.8	8.8	49.718	431	431	0	5.8311	3.5	3.5	1.6	0	2.1	7.2	91397000	23.016	23.6402	23.5912	0	23.2982
PF3D7_0927600.1-p1 | transcript=PF3D7_0927600.1 | gene=PF3D7_0927600 | organism=Plasmodium_falciparum_3D7 | gene_product=RNA-binding protein, putative | transcript_product=RNA-binding protein, putative | location=Pf3D7_09_v3:1123861-1125858(+) | protein_le	Pf3D7_09_v3:1123861-1125858(+)	PF3D7_0927600.1-p1	4	4	4	PF3D7_0927600	RNA-binding protein, putative	1	4	4	4	1	1	3	3	2	2	1	1	3	3	2	2	1	1	3	3	2	2	8.4	8.4	8.4	69.551	595	595	0	10.038	2.5	2.4	6.9	6.4	4.5	4.5	90657000	22.804	22.4088	23.9765	24.5123	23.6372
PF3D7_0303200.1-p1 | transcript=PF3D7_0303200.1 | gene=PF3D7_0303200 | organism=Plasmodium_falciparum_3D7 | gene_product=lipin, putative | transcript_product=lipin, putative | location=Pf3D7_03_v3:169571-174300(+) | protein_length=1162 | sequence_SO=chromo	Pf3D7_03_v3:169571-174300(+)	PF3D7_0303200.1-p1	4	4	4	PF3D7_0303200	lipin, putative	1	4	4	4	4	1	2	2	0	1	4	1	2	2	0	1	4	1	2	2	0	1	3.9	3.9	3.9	134.74	1162	1162	0	5.2601	3.9	1	1.8	1.8	0	1	86495000	24.8666	22.8248	24.7837	23.2486	0
PF3D7_0408500.1-p1 | transcript=PF3D7_0408500.1 | gene=PF3D7_0408500 | organism=Plasmodium_falciparum_3D7 | gene_product=flap endonuclease 1 | transcript_product=flap endonuclease 1 | location=Pf3D7_04_v3:408679-410697(-) | protein_length=672 | sequence_SO	Pf3D7_04_v3:408679-410697(-)	PF3D7_0408500.1-p1	4	4	4	PF3D7_0408500	flap endonuclease 1	1	4	4	4	3	2	3	1	1	1	3	2	3	1	1	1	3	2	3	1	1	1	6.8	6.8	6.8	76.68	672	672	0	9.794	5.8	2.8	3.9	1.8	1.8	1.8	85145000	24.3525	24.1959	24.4747	22.8616	22.6439
PF3D7_1235600.1-p1 | transcript=PF3D7_1235600.1 | gene=PF3D7_1235600 | organism=Plasmodium_falciparum_3D7 | gene_product=serine hydroxymethyltransferase | transcript_product=serine hydroxymethyltransferase | location=Pf3D7_12_v3:1484306-1485911(+) | protei	Pf3D7_12_v3:1484306-1485911(+)	PF3D7_1235600.1-p1	4	4	4	PF3D7_1235600	serine hydroxymethyltransferase	1	4	4	4	0	3	4	0	0	1	0	3	4	0	0	1	0	3	4	0	0	1	9.5	9.5	9.5	49.78	442	442	0	3.8646	0	7	9.5	0	0	2.5	84388000	0	24.9554	25.215	0	0
PF3D7_0815200.1-p1 | transcript=PF3D7_0815200.1 | gene=PF3D7_0815200 | organism=Plasmodium_falciparum_3D7 | gene_product=importin subunit beta, putative | transcript_product=importin subunit beta, putative | location=Pf3D7_08_v3:717113-719746(+) | protein_	Pf3D7_08_v3:717113-719746(+)	PF3D7_0815200.1-p1	4	4	4	PF3D7_0815200	importin subunit beta, putative	1	4	4	4	0	0	2	2	2	2	0	0	2	2	2	2	0	0	2	2	2	2	5	5	5	99.963	877	877	0	3.1975	0	0	2.2	1.8	1.8	2.9	82971000	0	0	24.5776	24.2714	23.6144
PF3D7_1452000.1-p1 | transcript=PF3D7_1452000.1 | gene=PF3D7_1452000 | organism=Plasmodium_falciparum_3D7 | gene_product=rhoptry neck protein 2 | transcript_product=rhoptry neck protein 2 | location=Pf3D7_14_v3:2134298-2140867(+) | protein_length=2189 | se	Pf3D7_14_v3:2134298-2140867(+)	PF3D7_1452000.1-p1	4	4	4	PF3D7_1452000	rhoptry neck protein 2	1	4	4	4	1	3	4	1	1	1	1	3	4	1	1	1	1	3	4	1	1	1	2	2	2	249.48	2189	2189	0	6.0489	0.4	1.3	2	0.5	0.4	0.4	80220000	23.3248	24.6776	24.7731	22.6189	0
PF3D7_0404300.1-p1 | transcript=PF3D7_0404300.1 | gene=PF3D7_0404300 | organism=Plasmodium_falciparum_3D7 | gene_product=Ran-binding protein, putative | transcript_product=Ran-binding protein, putative | location=Pf3D7_04_v3:234014-237013(-) | protein_leng	Pf3D7_04_v3:234014-237013(-)	PF3D7_0404300.1-p1	4	4	4	PF3D7_0404300	Ran-binding protein, putative	1	4	4	4	1	2	1	1	1	2	1	2	1	1	1	2	1	2	1	1	1	2	7.9	7.9	7.9	74.182	631	631	0	5.108	1.4	3.3	1.3	1.9	1.9	5.2	79987000	22.6773	24.0055	22.1465	23.5331	23.5843
PF3D7_1251200.1-p1 | transcript=PF3D7_1251200.1 | gene=PF3D7_1251200 | organism=Plasmodium_falciparum_3D7 | gene_product=coronin | transcript_product=coronin | location=Pf3D7_12_v3:2092087-2094231(+) | protein_length=602 | sequence_SO=chromosome | SO=prote	Pf3D7_12_v3:2092087-2094231(+)	PF3D7_1251200.1-p1	4	4	4	PF3D7_1251200	coronin	1	4	4	4	1	2	3	1	1	2	1	2	3	1	1	2	1	2	3	1	1	2	8	8	8	69.014	602	602	0	8.4757	1.8	3.5	6.1	2.7	1.7	4.5	77855000	22.9066	23.5979	24.5206	23.2905	0
PF3D7_1459600.1-p1 | transcript=PF3D7_1459600.1 | gene=PF3D7_1459600 | organism=Plasmodium_falciparum_3D7 | gene_product=AP-4 complex accessory subunit Tepsin, putative | transcript_product=AP-4 complex accessory subunit Tepsin, putative | location=Pf3D7_1	Pf3D7_1	PF3D7_1459600.1-p1	4	4	4	PF3D7_1459600	AP-4 complex accessory subunit Tepsin, putative	1	4	4	4	1	0	0	2	2	1	1	0	0	2	2	1	1	0	0	2	2	1	6.7	6.7	6.7	93.593	801	801	0	5.2061	1.1	0	0	3.1	3.1	2.5	76675000	23.6168	0	0	24.2901	24.0541
PF3D7_0419800.1-p1 | transcript=PF3D7_0419800.1 | gene=PF3D7_0419800 | organism=Plasmodium_falciparum_3D7 | gene_product=60S ribosomal protein L7ae/L30e, putative | transcript_product=60S ribosomal protein L7ae/L30e, putative | location=Pf3D7_04_v3:874811-	Pf3D7_04_v3:874811-	PF3D7_0419800.1-p1	4	4	4	PF3D7_0419800	60S ribosomal protein L7ae/L30e, putative	1	4	4	4	0	1	1	3	1	1	0	1	1	3	1	1	0	1	1	3	1	1	16.1	16.1	16.1	27.563	236	236	0	5.534	0	4.2	3.8	12.3	4.7	3.8	76644000	0	22.3947	23.4879	25.2973	22.6075
PF3D7_0602200.1-p1 | transcript=PF3D7_0602200.1 | gene=PF3D7_0602200 | organism=Plasmodium_falciparum_3D7 | gene_product=MYND-type zinc finger protein, putative | transcript_product=MYND-type zinc finger protein, putative | location=Pf3D7_06_v3:97890-98951	Pf3D7_06_v3:97890-98951	PF3D7_0602200.1-p1	4	4	4	PF3D7_0602200	MYND-type zinc finger protein, putative	1	4	4	4	2	1	0	3	0	1	2	1	0	3	0	1	2	1	0	3	0	1	17.5	17.5	17.5	29.441	252	252	0	9.4053	7.5	3.6	0	13.9	0	4	73754000	23.6642	21.2265	0	25.1267	0
PF3D7_1437000.1-p1 | transcript=PF3D7_1437000.1 | gene=PF3D7_1437000 | organism=Plasmodium_falciparum_3D7 | gene_product=N-acetyltransferase, GNAT family | transcript_product=N-acetyltransferase, GNAT family | location=Pf3D7_14_v3:1502648-1504861(+) | prot	Pf3D7_14_v3:1502648-1504861(+)	PF3D7_1437000.1-p1	4	4	4	PF3D7_1437000	N-acetyltransferase, GNAT family	1	4	4	4	0	3	1	2	2	1	0	3	1	2	2	1	0	3	1	2	2	1	10.7	10.7	10.7	64.188	544	544	0	11.139	0	7.9	1.8	6.1	6.1	3.3	71876000	0	24.123	22.2757	24.1386	23.9764
PF3D7_0909800.1-p1 | transcript=PF3D7_0909800.1 | gene=PF3D7_0909800 | organism=Plasmodium_falciparum_3D7 | gene_product=small nuclear ribonucleoprotein Sm D3, putative | transcript_product=small nuclear ribonucleoprotein Sm D3, putative | location=Pf3D7_0	Pf3D7_0	PF3D7_0909800.1-p1	4	4	4	PF3D7_0909800	small nuclear ribonucleoprotein Sm D3, putative	1	4	4	4	1	2	2	1	3	2	1	2	2	1	3	2	1	2	2	1	3	2	33.6	33.6	33.6	12.981	116	116	0	5.5901	6	14.7	14.7	8.6	27.6	12.1	69614000	22.0315	23.8846	22.6079	22.7618	24.8534
PF3D7_1239700.1-p1 | transcript=PF3D7_1239700.1 | gene=PF3D7_1239700 | organism=Plasmodium_falciparum_3D7 | gene_product=ATP-dependent zinc metalloprotease FTSH 1 | transcript_product=ATP-dependent zinc metalloprotease FTSH 1 | location=Pf3D7_12_v3:1655487	Pf3D7_12_v3:1655487	PF3D7_1239700.1-p1	4	4	4	PF3D7_1239700	ATP-dependent zinc metalloprotease FTSH 1	1	4	4	4	2	1	2	1	1	3	2	1	2	1	1	3	2	1	2	1	1	3	5.2	5.2	5.2	100.96	880	880	0	16.56	2.8	1.4	2.8	1.4	1.4	3.9	64850000	22.3755	22.2743	24.2924	23.6035	23.4322
PF3D7_1148700.1-p1 | transcript=PF3D7_1148700.1 | gene=PF3D7_1148700 | organism=Plasmodium_falciparum_3D7 | gene_product=Plasmodium exported protein (PHISTc), unknown function | transcript_product=Plasmodium exported protein (PHISTc), unknown function | lo		PF3D7_1148700.1-p1	4	4	4	PF3D7_1148700	Plasmodium exported protein (PHISTc), unknown function	1	4	4	4	0	0	0	4	1	1	0	0	0	4	1	1	0	0	0	4	1	1	9.2	9.2	9.2	43.787	370	370	0	4.0107	0	0	0	9.2	1.9	1.9	64809000	0	0	0	25.3883	0
PF3D7_0622200.1-p1 | transcript=PF3D7_0622200.1 | gene=PF3D7_0622200 | organism=Plasmodium_falciparum_3D7 | gene_product=tRNA-2-methylthio-N(6)-dimethylallyladenosine synthase | transcript_product=tRNA-2-methylthio-N(6)-dimethylallyladenosine synthase | lo		PF3D7_0622200.1-p1	4	4	4	PF3D7_0622200	tRNA-2-methylthio-N(6)-dimethylallyladenosine synthase	1	4	4	4	1	2	2	0	1	0	1	2	2	0	1	0	1	2	2	0	1	0	4.3	4.3	4.3	99.458	860	860	0	3.4113	1	2.2	2.2	0	1.2	0	61674000	23.7514	24.5669	24.4361	0	0
PF3D7_0610900.1-p1 | transcript=PF3D7_0610900.1 | gene=PF3D7_0610900 | organism=Plasmodium_falciparum_3D7 | gene_product=transcription elongation factor SPT5, putative | transcript_product=transcription elongation factor SPT5, putative | location=Pf3D7_06_	Pf3D7_06_	PF3D7_0610900.1-p1	4	4	4	PF3D7_0610900	transcription elongation factor SPT5, putative	1	4	4	4	3	0	0	0	1	1	3	0	0	0	1	1	3	0	0	0	1	1	3.4	3.4	3.4	149.36	1280	1280	0	18.549	2.7	0	0	0	0.7	0.7	60926000	25.2822	0	0	0	23.3523
PF3D7_0608500.1-p1 | transcript=PF3D7_0608500.1 | gene=PF3D7_0608500 | organism=Plasmodium_falciparum_3D7 | gene_product=proteasome subunit alpha type-2, putative | transcript_product=proteasome subunit alpha type-2, putative | location=Pf3D7_06_v3:351780-	Pf3D7_06_v3:351780-	PF3D7_0608500.1-p1	4	4	4	PF3D7_0608500	proteasome subunit alpha type-2, putative	1	4	4	4	0	4	1	0	0	0	0	4	1	0	0	0	0	4	1	0	0	0	19.6	19.6	19.6	26.528	235	235	0	4.5823	0	19.6	4.3	0	0	0	58379000	0	25.6652	22.3008	0	0
PF3D7_0211200.1-p1 | transcript=PF3D7_0211200.1 | gene=PF3D7_0211200 | organism=Plasmodium_falciparum_3D7 | gene_product=ras-related protein Rab-5A | transcript_product=ras-related protein Rab-5A | location=Pf3D7_02_v3:455579-456286(-) | protein_length=235	Pf3D7_02_v3:455579-456286(-)	PF3D7_0211200.1-p1	4	4	4	PF3D7_0211200	ras-related protein Rab-5A	1	4	4	4	1	0	1	2	3	1	1	0	1	2	3	1	1	0	1	2	3	1	17	17	17	26.671	235	235	0	4.5697	4.3	0	4.3	7.2	14	4.7	56580000	21.7779	0	21.9465	24.0238	24.3431
PF3D7_0727200.1-p1 | transcript=PF3D7_0727200.1 | gene=PF3D7_0727200 | organism=Plasmodium_falciparum_3D7 | gene_product=cysteine desulfurase IscS | transcript_product=cysteine desulfurase IscS | location=Pf3D7_07_v3:1156748-1158409(-) | protein_length=553	Pf3D7_07_v3:1156748-1158409(-)	PF3D7_0727200.1-p1	4	4	4	PF3D7_0727200	cysteine desulfurase IscS	1	4	4	4	2	1	2	0	0	0	2	1	2	0	0	0	2	1	2	0	0	0	7.4	7.4	7.4	63.208	553	553	0	2.8646	4.2	2	3.4	0	0	0	55760000	24.4113	23.7213	24.2257	0	0
PF3D7_1226900.1-p1 | transcript=PF3D7_1226900.1 | gene=PF3D7_1226900 | organism=Plasmodium_falciparum_3D7 | gene_product=parasitophorous vacuolar protein 2 | transcript_product=parasitophorous vacuolar protein 2 | location=Pf3D7_12_v3:1088536-1090023(-) |	Pf3D7_12_v3:1088536-1090023(-)	PF3D7_1226900.1-p1	4	4	4	PF3D7_1226900	parasitophorous vacuolar protein 2	1	4	4	4	0	0	1	3	0	1	0	0	1	3	0	1	0	0	1	3	0	1	7.3	7.3	7.3	57.333	495	495	0	2.8566	0	0	2.6	4.6	0	1.6	55490000	0	0	21.9833	25.2982	0
PF3D7_1022700.1-p1 | transcript=PF3D7_1022700.1 | gene=PF3D7_1022700 | organism=Plasmodium_falciparum_3D7 | gene_product=phospholipid scramblase | transcript_product=phospholipid scramblase | location=Pf3D7_10_v3:951752-952579(-) | protein_length=275 | seq	Pf3D7_10_v3:951752-952579(-)	PF3D7_1022700.1-p1	4	4	4	PF3D7_1022700	phospholipid scramblase	1	4	4	4	0	0	1	3	1	1	0	0	1	3	1	1	0	0	1	3	1	1	15.6	15.6	15.6	33.019	275	275	0	5.395	0	0	4.7	10.9	2.9	2.9	55421000	0	0	22.6109	25.5467	0
PF3D7_1340600.1-p1 | transcript=PF3D7_1340600.1 | gene=PF3D7_1340600 | organism=Plasmodium_falciparum_3D7 | gene_product=RNA lariat debranching enzyme, putative | transcript_product=RNA lariat debranching enzyme, putative | location=Pf3D7_13_v3:1618001-161	Pf3D7_13_v3:1618001-161	PF3D7_1340600.1-p1	4	4	4	PF3D7_1340600	RNA lariat debranching enzyme, putative	1	4	4	4	1	2	1	1	1	0	1	2	1	1	1	0	1	2	1	1	1	0	9.7	9.7	9.7	67.554	575	575	0	4.4375	3.1	5	1.6	3.5	3.5	0	51452000	23.0601	23.2733	23.2881	23.6257	23.1616
PF3D7_0711000.1-p1 | transcript=PF3D7_0711000.1 | gene=PF3D7_0711000 | organism=Plasmodium_falciparum_3D7 | gene_product=AAA family ATPase, CDC48 subfamily | transcript_product=AAA family ATPase, CDC48 subfamily | location=Pf3D7_07_v3:487281-490970(-) | pr	Pf3D7_07_v3:487281-490970(-)	PF3D7_0711000.1-p1	5	4	4	PF3D7_0711000	AAA family ATPase, CDC48 subfamily	1	5	4	4	1	2	1	3	2	2	0	2	1	2	2	2	0	2	1	2	2	2	4.8	3.4	3.4	142.08	1229	1229	0	6.5409	1.4	1.1	1.1	2.5	1.8	2.6	49324000	0	24.4997	21.1874	23.2097	23.27
PF3D7_0404900.1-p1 | transcript=PF3D7_0404900.1 | gene=PF3D7_0404900 | organism=Plasmodium_falciparum_3D7 | gene_product=6-cysteine protein P41 | transcript_product=6-cysteine protein P41 | location=Pf3D7_04_v3:267244-268380(-) | protein_length=378 | seque	Pf3D7_04_v3:267244-268380(-)	PF3D7_0404900.1-p1	4	4	4	PF3D7_0404900	6-cysteine protein P41	1	4	4	4	0	1	1	1	1	4	0	1	1	1	1	4	0	1	1	1	1	4	13.2	13.2	13.2	43.088	378	378	0	5.9734	0	4	4	3.2	2.9	13.2	48564000	0	22.0648	0	23.5439	0
PF3D7_0810800.1-p1 | transcript=PF3D7_0810800.1 | gene=PF3D7_0810800 | organism=Plasmodium_falciparum_3D7 | gene_product=hydroxymethyldihydropterin pyrophosphokinase-dihydropteroate synthase | transcript_product=hydroxymethyldihydropterin pyrophosphokinase		PF3D7_0810800.1-p1	4	4	4	PF3D7_0810800	hydroxymethyldihydropterin pyrophosphokinase	1	4	4	4	1	0	2	1	0	2	1	0	2	1	0	2	1	0	2	1	0	2	6.5	6.5	6.5	83.373	706	706	0	4.403	1.8	0	3.5	1.8	0	3	48261000	22.076	0	24.3631	22.2589	0
PF3D7_0919900.1-p1 | transcript=PF3D7_0919900.1 | gene=PF3D7_0919900 | organism=Plasmodium_falciparum_3D7 | gene_product=regulator of chromosome condensation-PP1-interacting protein | transcript_product=regulator of chromosome condensation-PP1-interacting		PF3D7_0919900.1-p1	4	4	4	PF3D7_0919900	regulator of chromosome condensation-PP1-interacting	1	4	4	4	2	3	2	0	0	1	2	3	2	0	0	1	2	3	2	0	0	1	1.4	1.4	1.4	396.15	3381	3381	0	19.742	0.8	1.1	0.7	0	0	0.4	47991000	22.154	24.0154	24.4145	0	0
PF3D7_0830500.1-p1 | transcript=PF3D7_0830500.1 | gene=PF3D7_0830500 | organism=Plasmodium_falciparum_3D7 | gene_product=sporozoite and liver stage tryptophan-rich protein, putative | transcript_product=sporozoite and liver stage tryptophan-rich protein, p		PF3D7_0830500.1-p1	4	4	4	PF3D7_0830500	sporozoite and liver stage tryptophan-rich protein, p	1	4	4	4	0	0	0	4	1	0	0	0	0	4	1	0	0	0	0	4	1	0	6.7	6.7	6.7	80.442	675	675	0	10.516	0	0	0	6.7	1.3	0	45714000	0	0	0	25.0271	23.458
PF3D7_0523100.1-p1 | transcript=PF3D7_0523100.1 | gene=PF3D7_0523100 | organism=Plasmodium_falciparum_3D7 | gene_product=mitochondrial-processing peptidase subunit alpha, putative | transcript_product=mitochondrial-processing peptidase subunit alpha, putat		PF3D7_0523100.1-p1	4	4	4	PF3D7_0523100	mitochondrial-processing peptidase subunit alpha, putat	1	4	4	4	1	1	3	1	0	1	1	1	3	1	0	1	1	1	3	1	0	1	7.7	7.7	7.7	61.772	534	534	0	2.7718	1.7	1.5	6	1.5	0	1.5	44413000	22.8206	23.6194	24.5237	0	0
PF3D7_0722000.1-p1 | transcript=PF3D7_0722000.1 | gene=PF3D7_0722000 | organism=Plasmodium_falciparum_3D7 | gene_product=conserved Plasmodium protein, unknown function | transcript_product=conserved Plasmodium protein, unknown function | location=Pf3D7_07_	Pf3D7_07_	PF3D7_0722000.1-p1	4	4	4	PF3D7_0722000	conserved Plasmodium protein, unknown function	1	4	4	4	0	1	0	1	0	2	0	1	0	1	0	2	0	1	0	1	0	2	16.7	16.7	16.7	30.499	245	245	0	4.5567	0	4.1	0	4.1	0	8.6	44134000	0	24.0493	0	22.4762	0
PF3D7_0805700.1-p1 | transcript=PF3D7_0805700.1 | gene=PF3D7_0805700 | organism=Plasmodium_falciparum_3D7 | gene_product=serine/threonine protein kinase, FIKK family | transcript_product=serine/threonine protein kinase, FIKK family | location=Pf3D7_08_v3:3	Pf3D7_08_v3:3	PF3D7_0805700.1-p1	4	4	4	PF3D7_0805700	serine/threonine protein kinase, FIKK family	1	4	4	4	1	2	1	0	1	0	1	2	1	0	1	0	1	2	1	0	1	0	3.4	3.4	3.4	171.8	1457	1457	0	3.1	1.2	2.1	0.7	0	0.6	0	43856000	22.0141	23.3378	22.8233	0	24.3643
PF3D7_0811200.1-p1 | transcript=PF3D7_0811200.1 | gene=PF3D7_0811200 | organism=Plasmodium_falciparum_3D7 | gene_product=ER membrane protein complex subunit 1, putative | transcript_product=ER membrane protein complex subunit 1, putative | location=Pf3D7_0	Pf3D7_0	PF3D7_0811200.1-p1	4	4	4	PF3D7_0811200	ER membrane protein complex subunit 1, putative	1	4	4	4	0	1	0	3	3	1	0	1	0	3	3	1	0	1	0	3	3	1	4.9	4.9	4.9	133.76	1133	1133	0	4.8815	0	1.4	0	3.4	3.4	1.4	42538000	0	21.7931	0	24.1083	23.7456
PF3D7_0530600.1-p1 | transcript=PF3D7_0530600.1 | gene=PF3D7_0530600 | organism=Plasmodium_falciparum_3D7 | gene_product=XAP-5 DNA binding protein, putative | transcript_product=XAP-5 DNA binding protein, putative | location=Pf3D7_05_v3:1248368-1249961(-)	Pf3D7_05_v3:1248368-1249961(-)	PF3D7_0530600.1-p1	4	4	4	PF3D7_0530600	XAP-5 DNA binding protein, putative	1	4	4	4	0	0	0	0	0	4	0	0	0	0	0	4	0	0	0	0	0	4	11.2	11.2	11.2	52.033	447	447	0	7.704	0	0	0	0	0	11.2	40006000	0	0	0	0	0
PF3D7_0704300.1-p1 | transcript=PF3D7_0704300.1 | gene=PF3D7_0704300 | organism=Plasmodium_falciparum_3D7 | gene_product=basal complex protein BLEB | transcript_product=basal complex protein BLEB | location=Pf3D7_07_v3:197691-203249(+) | protein_length=185	Pf3D7_07_v3:197691-203249(+)	PF3D7_0704300.1-p1	4	4	4	PF3D7_0704300	basal complex protein BLEB	1	4	4	4	1	0	2	0	0	2	1	0	2	0	0	2	1	0	2	0	0	2	2.3	2.3	2.3	217.49	1852	1852	0	4.5274	0.6	0	1.1	0	0	1.3	38862000	21.0558	0	24.4037	0	0
PF3D7_1427500.1-p1 | transcript=PF3D7_1427500.1 | gene=PF3D7_1427500 | organism=Plasmodium_falciparum_3D7 | gene_product=DNA mismatch repair protein MSH2, putative | transcript_product=DNA mismatch repair protein MSH2, putative | location=Pf3D7_14_v3:10817	Pf3D7_14_v3:10817	PF3D7_1427500.1-p1	4	4	4	PF3D7_1427500	DNA mismatch repair protein MSH2, putative	1	4	4	4	1	2	2	1	1	1	1	2	2	1	1	1	1	2	2	1	1	1	5.5	5.5	5.5	94.738	811	811	0	5.1699	1.5	2.6	2.6	1.5	1.5	1.5	38110000	22.0014	23.4026	23.5218	22.1103	21.2835
PF3D7_0932800.1-p1 | transcript=PF3D7_0932800.1 | gene=PF3D7_0932800 | organism=Plasmodium_falciparum_3D7 | gene_product=importin alpha re-exporter, putative | transcript_product=importin alpha re-exporter, putative | location=Pf3D7_09_v3:1303390-1307789(-	Pf3D7_09_v3:1303390-1307789(-	PF3D7_0932800.1-p1	4	4	4	PF3D7_0932800	importin alpha re-exporter, putative	1	4	4	4	0	1	0	2	0	1	0	1	0	2	0	1	0	1	0	2	0	1	4	4	4	159.11	1342	1342	0	6.1494	0	0.7	0	2.2	0	1.1	37676000	0	23.6107	0	23.2444	0
PF3D7_0811600.1-p1 | transcript=PF3D7_0811600.1 | gene=PF3D7_0811600 | organism=Plasmodium_falciparum_3D7 | gene_product=protein MAP1, putative | transcript_product=protein MAP1, putative | location=Pf3D7_08_v3:582983-586953(-) | protein_length=1210 | sequ	Pf3D7_08_v3:582983-586953(-)	PF3D7_0811600.1-p1	4	4	4	PF3D7_0811600	protein MAP1, putative	1	4	4	4	1	0	0	4	0	0	1	0	0	4	0	0	1	0	0	4	0	0	3.6	3.6	3.6	144.01	1210	1210	0	4.5701	0.9	0	0	3.6	0	0	36349000	21.8616	0	0	24.9557	0
PF3D7_1354900.1-p1 | transcript=PF3D7_1354900.1 | gene=PF3D7_1354900 | organism=Plasmodium_falciparum_3D7 | gene_product=conserved Plasmodium protein, unknown function | transcript_product=conserved Plasmodium protein, unknown function | location=Pf3D7_13_	Pf3D7_13_	PF3D7_1354900.1-p1	4	4	4	PF3D7_1354900	conserved Plasmodium protein, unknown function	1	4	4	4	0	0	0	1	3	0	0	0	0	1	3	0	0	0	0	1	3	0	7.7	7.7	7.7	76.564	637	637	0	6.5972	0	0	0	2.4	5.3	0	35583000	0	0	0	23.0441	24.6829
PF3D7_1436000.1-p1 | transcript=PF3D7_1436000.1 | gene=PF3D7_1436000 | organism=Plasmodium_falciparum_3D7 | gene_product=glucose-6-phosphate isomerase | transcript_product=glucose-6-phosphate isomerase | location=Pf3D7_14_v3:1458131-1459870(+) | protein_le	Pf3D7_14_v3:1458131-1459870(+)	PF3D7_1436000.1-p1	4	4	4	PF3D7_1436000	glucose-6-phosphate isomerase	1	4	4	4	0	3	1	0	0	0	0	3	1	0	0	0	0	3	1	0	0	0	7.6	7.6	7.6	67.367	579	579	0	4.4366	0	5.4	2.2	0	0	0	34397000	0	24.9526	20.877	0	0
PF3D7_0414000.1-p1 | transcript=PF3D7_0414000.1 | gene=PF3D7_0414000 | organism=Plasmodium_falciparum_3D7 | gene_product=structural maintenance of chromosomes protein 3 | transcript_product=structural maintenance of chromosomes protein 3 | location=Pf3D7_0	Pf3D7_0	PF3D7_0414000.1-p1	4	4	4	PF3D7_0414000	structural maintenance of chromosomes protein 3	1	4	4	4	0	2	1	1	0	0	0	2	1	1	0	0	0	2	1	1	0	0	3.7	3.7	3.7	141.22	1193	1193	0.0039409	2.2259	0	1.9	0.9	0.8	0	0	32056000	0	22.586	21.3563	24.4598	0
PF3D7_1225300.1-p1 | transcript=PF3D7_1225300.1 | gene=PF3D7_1225300 | organism=Plasmodium_falciparum_3D7 | gene_product=rRNA-processing protein FCF1, putative | transcript_product=rRNA-processing protein FCF1, putative | location=Pf3D7_12_v3:1029862-10313	Pf3D7_12_v3:1029862-10313	PF3D7_1225300.1-p1	4	4	4	PF3D7_1225300	rRNA-processing protein FCF1, putative	1	4	4	4	0	0	0	1	1	3	0	0	0	1	1	3	0	0	0	1	1	3	11.3	11.3	11.3	40.74	346	346	0	6.188	0	0	0	3.8	3.2	11.3	32037000	0	0	0	22.498	22.7016
PF3D7_1351700.1-p1 | transcript=PF3D7_1351700.1 | gene=PF3D7_1351700 | organism=Plasmodium_falciparum_3D7 | gene_product=inner membrane complex protein 1f | transcript_product=inner membrane complex protein 1f | location=Pf3D7_13_v3:2059616-2063924(+) | pr	Pf3D7_13_v3:2059616-2063924(+)	PF3D7_1351700.1-p1	4	4	4	PF3D7_1351700	inner membrane complex protein 1f	1	4	4	4	2	1	3	0	1	0	2	1	3	0	1	0	2	1	3	0	1	0	3.2	3.2	3.2	151.52	1318	1318	0	4.4489	1.3	0.8	2.7	0	0.8	0	31719000	22.0657	22.1688	24.4308	0	0
PF3D7_1141300.1-p1 | transcript=PF3D7_1141300.1 | gene=PF3D7_1141300 | organism=Plasmodium_falciparum_3D7 | gene_product=apical polar ring protein APR1, putative | transcript_product=apical polar ring protein APR1, putative | location=Pf3D7_11_v3:1659070-1	Pf3D7_11_v3:1659070-1	PF3D7_1141300.1-p1	4	4	4	PF3D7_1141300	apical polar ring protein APR1, putative	1	4	4	4	0	2	2	1	0	0	0	2	2	1	0	0	0	2	2	1	0	0	4.2	4.2	4.2	120.38	1012	1012	0	5.1573	0	2.2	1.9	1.4	0	0	31661000	0	23.723	23.8319	21.4595	0
PF3D7_1343300.1-p1 | transcript=PF3D7_1343300.1 | gene=PF3D7_1343300 | organism=Plasmodium_falciparum_3D7 | gene_product=CDT1-like protein, putative | transcript_product=CDT1-like protein, putative | location=Pf3D7_13_v3:1707731-1710679(-) | protein_length	Pf3D7_13_v3:1707731-1710679(-)	PF3D7_1343300.1-p1	4	4	4	PF3D7_1343300	CDT1-like protein, putative	1	4	4	4	0	0	1	1	1	3	0	0	1	1	1	3	0	0	1	1	1	3	4.4	4.4	4.4	114.58	982	982	0	10.627	0	0	0.8	1.1	1	3.4	31390000	0	0	21.8252	22.6966	22.1763
PF3D7_0926700.1-p1 | transcript=PF3D7_0926700.1 | gene=PF3D7_0926700 | organism=Plasmodium_falciparum_3D7 | gene_product=glutamine-dependent NAD(+) synthetase, putative | transcript_product=glutamine-dependent NAD(+) synthetase, putative | location=Pf3D7_0	Pf3D7_0	PF3D7_0926700.1-p1	4	4	4	PF3D7_0926700	glutamine-dependent NAD(+) synthetase, putative	1	4	4	4	0	1	1	2	1	0	0	1	1	2	1	0	0	1	1	2	1	0	6.8	6.8	6.8	97.763	839	839	0	6.7136	0	1.5	1.1	3.8	1.9	0	29351000	0	21.8356	22.5635	22.5261	23.6725
PF3D7_0816600.1-p1 | transcript=PF3D7_0816600.1 | gene=PF3D7_0816600 | organism=Plasmodium_falciparum_3D7 | gene_product=chaperone protein ClpB1 | transcript_product=chaperone protein ClpB1 | location=Pf3D7_08_v3:762118-765330(-) | protein_length=1070 | se	Pf3D7_08_v3:762118-765330(-)	PF3D7_0816600.1-p1	4	4	4	PF3D7_0816600	chaperone protein ClpB1	1	4	4	4	0	1	2	1	0	0	0	1	2	1	0	0	0	1	2	1	0	0	4.2	4.2	4.2	122.51	1070	1070	0	3.3596	0	0.8	2	1.4	0	0	27392000	0	22.3805	23.5123	23.2487	0
PF3D7_1243100.1-p1 | transcript=PF3D7_1243100.1 | gene=PF3D7_1243100 | organism=Plasmodium_falciparum_3D7 | gene_product=U4/U6.U5 small nuclear ribonucleoprotein component SNU23, putative | transcript_product=U4/U6.U5 small nuclear ribonucleoprotein compon		PF3D7_1243100.1-p1	4	4	4	PF3D7_1243100	U4/U6.U5 small nuclear ribonucleoprotein compon	1	4	4	4	2	0	0	2	1	2	2	0	0	2	1	2	2	0	0	2	1	2	18.6	18.6	18.6	28.875	242	242	0	5.284	9.1	0	0	10.3	3.7	6.6	27129000	21.495	0	0	23.4007	0
PF3D7_0606600.1-p1 | transcript=PF3D7_0606600.1 | gene=PF3D7_0606600 | organism=Plasmodium_falciparum_3D7 | gene_product=WD repeat-containing protein, putative | transcript_product=WD repeat-containing protein, putative | location=Pf3D7_06_v3:270332-277762	Pf3D7_06_v3:270332-277762	PF3D7_0606600.1-p1	4	4	4	PF3D7_0606600	WD repeat-containing protein, putative	1	4	4	4	0	0	0	2	2	0	0	0	0	2	2	0	0	0	0	2	2	0	1.9	1.9	1.9	280.36	2414	2414	0	4.7917	0	0	0	0.9	1	0	25932000	0	0	0	23.5874	23.6681
PF3D7_1127600.1-p1 | transcript=PF3D7_1127600.1 | gene=PF3D7_1127600 | organism=Plasmodium_falciparum_3D7 | gene_product=CRAL/TRIO domain-containing protein, putative | transcript_product=CRAL/TRIO domain-containing protein, putative | location=Pf3D7_11_v3	Pf3D7_11_v3	PF3D7_1127600.1-p1	4	4	4	PF3D7_1127600	CRAL/TRIO domain-containing protein, putative	1	4	4	4	0	0	1	3	1	2	0	0	1	3	1	2	0	0	1	3	1	2	15.2	15.2	15.2	34.966	297	297	0	11.813	0	0	4	11.4	4	7.7	25094000	0	0	0	22.9737	0
PF3D7_0507700.1-p1 | transcript=PF3D7_0507700.1 | gene=PF3D7_0507700 | organism=Plasmodium_falciparum_3D7 | gene_product=nuclear protein localization protein 4, putative | transcript_product=nuclear protein localization protein 4, putative | location=Pf3D7	Pf3D7	PF3D7_0507700.1-p1	4	4	4	PF3D7_0507700	nuclear protein localization protein 4, putative	1	4	4	4	0	0	0	2	1	1	0	0	0	2	1	1	0	0	0	2	1	1	8.1	8.1	8.1	62.574	531	531	0	3.0529	0	0	0	4.3	1.9	1.9	25069000	0	0	0	22.9865	23.2068
PF3D7_0627700.1-p1 | transcript=PF3D7_0627700.1 | gene=PF3D7_0627700 | organism=Plasmodium_falciparum_3D7 | gene_product=transportin | transcript_product=transportin | location=Pf3D7_06_v3:1108197-1111640(+) | protein_length=1147 | sequence_SO=chromosome |	Pf3D7_06_v3:1108197-1111640(+)	PF3D7_0627700.1-p1	4	4	4	PF3D7_0627700	transportin	1	4	4	4	0	0	1	3	0	0	0	0	1	3	0	0	0	0	1	3	0	0	3.5	3.5	3.5	132.84	1147	1147	0	5.687	0	0	0.8	2.7	0	0	24847000	0	0	21.974	24.305	0
PF3D7_1021500.1-p1 | transcript=PF3D7_1021500.1 | gene=PF3D7_1021500 | organism=Plasmodium_falciparum_3D7 | gene_product=ATP-dependent RNA helicase ROK1, putative | transcript_product=ATP-dependent RNA helicase ROK1, putative | location=Pf3D7_10_v3:867635-	Pf3D7_10_v3:867635-	PF3D7_1021500.1-p1	4	4	4	PF3D7_1021500	ATP-dependent RNA helicase ROK1, putative	1	4	4	4	1	0	3	1	1	0	1	0	3	1	1	0	1	0	3	1	1	0	5.7	5.7	5.7	79.861	680	680	0	3.8742	1.8	0	4.3	1.8	1.5	0	23591000	0	0	23.9013	22.1219	21.6796
PF3D7_0312400.1-p1 | transcript=PF3D7_0312400.1 | gene=PF3D7_0312400 | organism=Plasmodium_falciparum_3D7 | gene_product=glycogen synthase kinase-3 beta | transcript_product=glycogen synthase kinase-3 beta | location=Pf3D7_03_v3:524154-526439(-) | protein_	Pf3D7_03_v3:524154-526439(-)	PF3D7_0312400.1-p1	4	4	4	PF3D7_0312400	glycogen synthase kinase-3 beta	1	4	4	4	1	1	2	1	0	0	1	1	2	1	0	0	1	1	2	1	0	0	8.6	8.6	8.6	51.615	440	440	0	2.8375	2.5	1.6	4.3	1.8	0	0	22164000	21.1518	23.7967	22.3272	0	0
PF3D7_1367700.1-p1 | transcript=PF3D7_1367700.1 | gene=PF3D7_1367700 | organism=Plasmodium_falciparum_3D7 | gene_product=alanine--tRNA ligase | transcript_product=alanine--tRNA ligase | location=Pf3D7_13_v3:2695655-2699881(+) | protein_length=1408 | sequen	Pf3D7_13_v3:2695655-2699881(+)	PF3D7_1367700.1-p1	4	4	4	PF3D7_1367700	alanine--tRNA ligase	1	4	4	4	0	0	1	2	0	1	0	0	1	2	0	1	0	0	1	2	0	1	3.3	3.3	3.3	165.13	1408	1408	0	3.925	0	0	1	1.6	0	0.8	21908000	0	0	21.5464	23.8077	0
PF3D7_0405400.1-p1 | transcript=PF3D7_0405400.1 | gene=PF3D7_0405400 | organism=Plasmodium_falciparum_3D7 | gene_product=pre-mRNA-processing-splicing factor 8, putative | transcript_product=pre-mRNA-processing-splicing factor 8, putative | location=Pf3D7_0	Pf3D7_0	PF3D7_0405400.1-p1	4	4	4	PF3D7_0405400	pre-mRNA-processing-splicing factor 8, putative	1	4	4	4	0	0	3	0	0	1	0	0	3	0	0	1	0	0	3	0	0	1	1.4	1.4	1.4	366.39	3136	3136	0	3.0603	0	0	1	0	0	0.4	21256000	0	0	24.0121	0	0
PF3D7_1445100.1-p1 | transcript=PF3D7_1445100.1 | gene=PF3D7_1445100 | organism=Plasmodium_falciparum_3D7 | gene_product=histidine--tRNA ligase, putative | transcript_product=histidine--tRNA ligase, putative | location=Pf3D7_14_v3:1851656-1855054(-) | prot	Pf3D7_14_v3:1851656-1855054(-)	PF3D7_1445100.1-p1	4	4	4	PF3D7_1445100	histidine--tRNA ligase, putative	1	4	4	4	1	2	0	1	0	0	1	2	0	1	0	0	1	2	0	1	0	0	4.2	4.2	4.2	133.67	1132	1132	0	3.6919	1.1	2.1	0	0.9	0	0	15297000	21.4764	21.6055	0	23.1314	0
PF3D7_1004500.1-p1 | transcript=PF3D7_1004500.1 | gene=PF3D7_1004500 | organism=Plasmodium_falciparum_3D7 | gene_product=apicomplexan kinetochore protein 2, putative | transcript_product=apicomplexan kinetochore protein 2, putative | location=Pf3D7_10_v3:2	Pf3D7_10_v3:2	PF3D7_1004500.1-p1	4	4	4	PF3D7_1004500	apicomplexan kinetochore protein 2, putative	1	4	4	4	0	1	3	0	0	0	0	1	3	0	0	0	0	1	3	0	0	0	22.8	22.8	22.8	24.259	202	202	0	5.4053	0	5	17.8	0	0	0	7799000	0	0	22.8949	0	0
PF3D7_1460300.1-p1 | transcript=PF3D7_1460300.1 | gene=PF3D7_1460300 | organism=Plasmodium_falciparum_3D7 | gene_product=60S ribosomal protein L29, putative | transcript_product=60S ribosomal protein L29, putative | location=Pf3D7_14_v3:2459214-2459964(-)	Pf3D7_14_v3:2459214-2459964(-)	PF3D7_1460300.1-p1	3	3	3	PF3D7_1460300	60S ribosomal protein L29, putative	1	3	3	3	1	2	2	3	3	3	1	2	2	3	3	3	1	2	2	3	3	3	26.9	26.9	26.9	8.0144	67	67	0	30.732	13.4	13.4	13.4	26.9	26.9	26.9	29826000000	30.3594	30.9744	31.6141	32.198	32.8559
PF3D7_0611700.1-p1 | transcript=PF3D7_0611700.1 | gene=PF3D7_0611700 | organism=Plasmodium_falciparum_3D7 | gene_product=60S ribosomal protein L39 | transcript_product=60S ribosomal protein L39 | location=Pf3D7_06_v3:488579-489287(-) | protein_length=51 |	Pf3D7_06_v3:488579-489287(-)	PF3D7_0611700.1-p1	3	3	3	PF3D7_0611700	60S ribosomal protein L39	1	3	3	3	3	3	3	3	3	3	3	3	3	3	3	3	3	3	3	3	3	3	21.6	21.6	21.6	6.5187	51	51	0	32.297	21.6	21.6	21.6	21.6	21.6	21.6	9091200000	29.0178	29.2178	24.762	30.6121	31.318
PF3D7_1102700.1-p1 | transcript=PF3D7_1102700.1 | gene=PF3D7_1102700 | organism=Plasmodium_falciparum_3D7 | gene_product=early transcribed membrane protein 11.1 | transcript_product=early transcribed membrane protein 11.1 | location=Pf3D7_11_v3:128789-1290	Pf3D7_11_v3:128789-1290	PF3D7_1102700.1-p1	3	3	3	PF3D7_1102700	early transcribed membrane protein 11.1	1	3	3	3	2	2	2	1	1	1	2	2	2	1	1	1	2	2	2	1	1	1	9.9	9.9	9.9	10.192	91	91	0.0075401	1.8942	8.8	8.8	8.8	7.7	8.8	7.7	2445100000	29.378	29.5835	28.8094	27.9163	25.2274
PF3D7_1243600.1-p1 | transcript=PF3D7_1243600.1 | gene=PF3D7_1243600 | organism=Plasmodium_falciparum_3D7 | gene_product=translation initiation factor SUI1, putative | transcript_product=translation initiation factor SUI1, putative | location=Pf3D7_12_v3:1	Pf3D7_12_v3:1	PF3D7_1243600.1-p1	3	3	3	PF3D7_1243600	translation initiation factor SUI1, putative	1	3	3	3	3	2	3	3	3	2	3	2	3	3	3	2	3	2	3	3	3	2	27	27	27	12.891	115	115	0	70.345	27	17.4	27	27	27	17.4	1373400000	27.3927	27.3821	27.8859	27.8675	28.002
PF3D7_0525800.1-p1 | transcript=PF3D7_0525800.1 | gene=PF3D7_0525800 | organism=Plasmodium_falciparum_3D7 | gene_product=inner membrane complex protein 1g | transcript_product=inner membrane complex protein 1g | location=Pf3D7_05_v3:1071247-1072149(+) | pr	Pf3D7_05_v3:1071247-1072149(+)	PF3D7_0525800.1-p1	3	3	3	PF3D7_0525800	inner membrane complex protein 1g	1	3	3	3	1	2	2	1	3	2	1	2	2	1	3	2	1	2	2	1	3	2	9.3	9.3	9.3	34.34	300	300	0	4.9248	3.3	6.3	6.3	3.3	9.3	6.3	774360000	25.7534	25.892	27.6991	26.2596	27.4542
[truncated: 360 more rows]
[truncated: 40 more columns]

## Sheet: Sheet1
Fasta headers
PF3D7_1357100.1-p1	transcript=PF3D7_1357100.1	gene
PF3D7_1358800.1-p1	transcript=PF3D7_1358800.1	gene
PF3D7_1105400.1-p1	transcript=PF3D7_1105400.1	gene
PF3D7_0818900.1-p1	transcript=PF3D7_0818900.1	gene
PF3D7_1342000.1-p1	transcript=PF3D7_1342000.1	gene
PF3D7_1142500.1-p1	transcript=PF3D7_1142500.1	gene
PF3D7_1105100.1-p1	transcript=PF3D7_1105100.1	gene
PF3D7_0617800.1-p1	transcript=PF3D7_0617800.1	gene
[truncated: 1,116 more rows]
